# Supplementary material for: Targeted DNA-seq and RNA-seq of Reference Samples with Short-read and Long-read Sequencing
Source: Sci Data. 2024 Aug 16;11:892. doi: 10.1038/s41597-024-03741-y (PMC11329654; doi:10.1038/s41597-024-03741-y)
Supplement: Supplementary file 2 — Supplemental Table 1 [file 41597_2024_3741_MOESM2_ESM.xlsx]

## Sheet: Suppl_Table_1
Accession	BioSample	Library ID	Reference Sample	Library type	Sequencing panel	Sequencing platform	Library replicate	library layout	Total reads/pairs	Average depth for DNA-seq data	Median read length	High quality read (%, Phred>=30)	Average Phred score (for Illumina platform)	SRA.filename
SRR24518495	SAMN16786360	Sample_A_DNA-AGLR2_Illumina-lib1	Sample_A	targeted DNA	AGLR2	Illumina	lib1	paired	130025163	1006	151	96.6	35	Sample_A_DNA-AGLR2_Illumina-lib1.R1.fastq.gz, Sample_A_DNA-AGLR2_Illumina-lib1.R2.fastq.gz
SRR24518525	SAMN16786360	Sample_A_DNA-AGLR2_Illumina-lib2	Sample_A	targeted DNA	AGLR2	Illumina	lib2	paired	134899232	1022	151	96.9	35	Sample_A_DNA-AGLR2_Illumina-lib2.R1.fastq.gz, Sample_A_DNA-AGLR2_Illumina-lib2.R2.fastq.gz
SRR24518524	SAMN16786360	Sample_A_DNA-AGLR2_Illumina-lib3	Sample_A	targeted DNA	AGLR2	Illumina	lib3	paired	142342459	1087	151	96.9	35	Sample_A_DNA-AGLR2_Illumina-lib3.R1.fastq.gz, Sample_A_DNA-AGLR2_Illumina-lib3.R2.fastq.gz
SRR24518523	SAMN16786360	Sample_A_DNA-AGLR2_Illumina-lib4	Sample_A	targeted DNA	AGLR2	Illumina	lib4	paired	134948538	556	151	97.2	35	Sample_A_DNA-AGLR2_Illumina-lib4.R1.fastq.gz, Sample_A_DNA-AGLR2_Illumina-lib4.R2.fastq.gz
SRR24518522	SAMN16786361	Sample_B_DNA-AGLR2_Illumina-lib1	Sample_B	targeted DNA	AGLR2	Illumina	lib1	paired	143542070	1111	151	96.9	35	Sample_B_DNA-AGLR2_Illumina-lib1.R1.fastq.gz, Sample_B_DNA-AGLR2_Illumina-lib1.R2.fastq.gz
SRR24518521	SAMN16786361	Sample_B_DNA-AGLR2_Illumina-lib2	Sample_B	targeted DNA	AGLR2	Illumina	lib2	paired	143321464	1103	151	96.8	35	Sample_B_DNA-AGLR2_Illumina-lib2.R1.fastq.gz, Sample_B_DNA-AGLR2_Illumina-lib2.R2.fastq.gz
SRR24518520	SAMN16786361	Sample_B_DNA-AGLR2_Illumina-lib3	Sample_B	targeted DNA	AGLR2	Illumina	lib3	paired	134552043	930	151	97.1	35	Sample_B_DNA-AGLR2_Illumina-lib3.R1.fastq.gz, Sample_B_DNA-AGLR2_Illumina-lib3.R2.fastq.gz
SRR24518519	SAMN16786361	Sample_B_DNA-AGLR2_Illumina-lib4	Sample_B	targeted DNA	AGLR2	Illumina	lib4	paired	126833015	969	151	97	35	Sample_B_DNA-AGLR2_Illumina-lib4.R1.fastq.gz, Sample_B_DNA-AGLR2_Illumina-lib4.R2.fastq.gz
SRR24518518	SAMN16786362	Sample_C_DNA-AGLR2_Illumina-lib1	Sample_C	targeted DNA	AGLR2	Illumina	lib1	paired	140339257	1084	151	96.8	35	Sample_C_DNA-AGLR2_Illumina-lib1.R1.fastq.gz, Sample_C_DNA-AGLR2_Illumina-lib1.R2.fastq.gz
SRR24518517	SAMN16786362	Sample_C_DNA-AGLR2_Illumina-lib2	Sample_C	targeted DNA	AGLR2	Illumina	lib2	paired	132126323	1017	151	96.9	35	Sample_C_DNA-AGLR2_Illumina-lib2.R1.fastq.gz, Sample_C_DNA-AGLR2_Illumina-lib2.R2.fastq.gz
SRR24518516	SAMN16786362	Sample_C_DNA-AGLR2_Illumina-lib3	Sample_C	targeted DNA	AGLR2	Illumina	lib3	paired	142880902	1110	151	97.1	35	Sample_C_DNA-AGLR2_Illumina-lib3.R1.fastq.gz, Sample_C_DNA-AGLR2_Illumina-lib3.R2.fastq.gz
SRR24518514	SAMN16786362	Sample_C_DNA-AGLR2_Illumina-lib4	Sample_C	targeted DNA	AGLR2	Illumina	lib4	paired	131206023	1021	151	97	35	Sample_C_DNA-AGLR2_Illumina-lib4.R1.fastq.gz, Sample_C_DNA-AGLR2_Illumina-lib4.R2.fastq.gz
SRR24518527	SAMN16786360	Sample_A_DNA-ROCR1_Illumina-lib1	Sample_A	targeted DNA	ROCR1	Illumina	lib1	paired	44089030	2516	150	92.7	37	Sample_A_DNA-ROCR1_Illumina-lib1.R1.fastq.gz, Sample_A_DNA-ROCR1_Illumina-lib1.R2.fastq.gz
SRR24518526	SAMN16786360	Sample_A_DNA-ROCR1_Illumina-lib2	Sample_A	targeted DNA	ROCR1	Illumina	lib2	paired	52355887	2883	150	92.4	37	Sample_A_DNA-ROCR1_Illumina-lib2.R1.fastq.gz, Sample_A_DNA-ROCR1_Illumina-lib2.R2.fastq.gz
SRR24518515	SAMN16786360	Sample_A_DNA-ROCR1_Illumina-lib3	Sample_A	targeted DNA	ROCR1	Illumina	lib3	paired	44915807	2522	150	91.1	36	Sample_A_DNA-ROCR1_Illumina-lib3.R1.fastq.gz, Sample_A_DNA-ROCR1_Illumina-lib3.R2.fastq.gz
SRR24518504	SAMN16786361	Sample_B_DNA-ROCR1_Illumina-lib1	Sample_B	targeted DNA	ROCR1	Illumina	lib1	paired	47479281	2694	150	92.5	37	Sample_B_DNA-ROCR1_Illumina-lib1.R1.fastq.gz, Sample_B_DNA-ROCR1_Illumina-lib1.R2.fastq.gz
SRR24518500	SAMN16786361	Sample_B_DNA-ROCR1_Illumina-lib2	Sample_B	targeted DNA	ROCR1	Illumina	lib2	paired	47294100	2640	150	92.6	37	Sample_B_DNA-ROCR1_Illumina-lib2.R1.fastq.gz, Sample_B_DNA-ROCR1_Illumina-lib2.R2.fastq.gz
SRR24518499	SAMN16786361	Sample_B_DNA-ROCR1_Illumina-lib3	Sample_B	targeted DNA	ROCR1	Illumina	lib3	paired	53026988	2942	150	92.3	37	Sample_B_DNA-ROCR1_Illumina-lib3.R1.fastq.gz, Sample_B_DNA-ROCR1_Illumina-lib3.R2.fastq.gz
SRR24518498	SAMN35007442	Sample_D_DNA-ROCR1_Illumina-lib1	Sample_D	targeted DNA	ROCR1	Illumina	lib1	paired	230942856	12776	150	93.5	37	Sample_D_DNA-ROCR1_Illumina-lib1.R1.fastq.gz, Sample_D_DNA-ROCR1_Illumina-lib1.R2.fastq.gz
SRR24518497	SAMN35007442	Sample_D_DNA-ROCR1_Illumina-lib2	Sample_D	targeted DNA	ROCR1	Illumina	lib2	paired	226391388	12226	150	90.9	37	Sample_D_DNA-ROCR1_Illumina-lib2.R1.fastq.gz, Sample_D_DNA-ROCR1_Illumina-lib2.R2.fastq.gz
SRR24518496	SAMN35007442	Sample_D_DNA-ROCR1_Illumina-lib3	Sample_D	targeted DNA	ROCR1	Illumina	lib3	paired	199215918	11236	150	91.5	37	Sample_D_DNA-ROCR1_Illumina-lib3.R1.fastq.gz, Sample_D_DNA-ROCR1_Illumina-lib3.R2.fastq.gz
SRR24518513	SAMN16786360	Sample_A_DNA-ROCR2_Illumina-lib1	Sample_A	targeted DNA	ROCR2	Illumina	lib1	paired	118139430	1052	151	97.2	35	Sample_A_DNA-ROCR2_Illumina-lib1.R1.fastq.gz, Sample_A_DNA-ROCR2_Illumina-lib1.R2.fastq.gz
SRR24518512	SAMN16786360	Sample_A_DNA-ROCR2_Illumina-lib2	Sample_A	targeted DNA	ROCR2	Illumina	lib2	paired	134782301	1439	151	97.4	35	Sample_A_DNA-ROCR2_Illumina-lib2.R1.fastq.gz, Sample_A_DNA-ROCR2_Illumina-lib2.R2.fastq.gz
SRR24518511	SAMN16786360	Sample_A_DNA-ROCR2_Illumina-lib3	Sample_A	targeted DNA	ROCR2	Illumina	lib3	paired	175287124	1075	151	97	35	Sample_A_DNA-ROCR2_Illumina-lib3.R1.fastq.gz, Sample_A_DNA-ROCR2_Illumina-lib3.R2.fastq.gz
SRR24518510	SAMN16786360	Sample_A_DNA-ROCR2_Illumina-lib4	Sample_A	targeted DNA	ROCR2	Illumina	lib4	paired	82708561	731	151	97.4	35	Sample_A_DNA-ROCR2_Illumina-lib4.R1.fastq.gz, Sample_A_DNA-ROCR2_Illumina-lib4.R2.fastq.gz
SRR24518509	SAMN16786361	Sample_B_DNA-ROCR2_Illumina-lib1	Sample_B	targeted DNA	ROCR2	Illumina	lib1	paired	122425538	945	151	97.4	35	Sample_B_DNA-ROCR2_Illumina-lib1.R1.fastq.gz, Sample_B_DNA-ROCR2_Illumina-lib1.R2.fastq.gz
SRR24518508	SAMN16786361	Sample_B_DNA-ROCR2_Illumina-lib2	Sample_B	targeted DNA	ROCR2	Illumina	lib2	paired	151131263	1302	151	97.3	35	Sample_B_DNA-ROCR2_Illumina-lib2.R1.fastq.gz, Sample_B_DNA-ROCR2_Illumina-lib2.R2.fastq.gz
SRR24518507	SAMN16786361	Sample_B_DNA-ROCR2_Illumina-lib3	Sample_B	targeted DNA	ROCR2	Illumina	lib3	paired	136612103	1057	151	97.3	35	Sample_B_DNA-ROCR2_Illumina-lib3.R1.fastq.gz, Sample_B_DNA-ROCR2_Illumina-lib3.R2.fastq.gz
SRR24518506	SAMN16786361	Sample_B_DNA-ROCR2_Illumina-lib4	Sample_B	targeted DNA	ROCR2	Illumina	lib4	paired	126618509	1052	151	97.3	35	Sample_B_DNA-ROCR2_Illumina-lib4.R1.fastq.gz, Sample_B_DNA-ROCR2_Illumina-lib4.R2.fastq.gz
SRR24518505	SAMN16786362	Sample_C_DNA-ROCR2_Illumina-lib1	Sample_C	targeted DNA	ROCR2	Illumina	lib1	paired	125071083	850	151	97.3	35	Sample_C_DNA-ROCR2_Illumina-lib1.R1.fastq.gz, Sample_C_DNA-ROCR2_Illumina-lib1.R2.fastq.gz
SRR24518503	SAMN16786362	Sample_C_DNA-ROCR2_Illumina-lib2	Sample_C	targeted DNA	ROCR2	Illumina	lib2	paired	150284727	1277	151	97.2	35	Sample_C_DNA-ROCR2_Illumina-lib2.R1.fastq.gz, Sample_C_DNA-ROCR2_Illumina-lib2.R2.fastq.gz
SRR24518502	SAMN16786362	Sample_C_DNA-ROCR2_Illumina-lib3	Sample_C	targeted DNA	ROCR2	Illumina	lib3	paired	118066746	1156	151	97.2	35	Sample_C_DNA-ROCR2_Illumina-lib3.R1.fastq.gz, Sample_C_DNA-ROCR2_Illumina-lib3.R2.fastq.gz
SRR24518501	SAMN16786362	Sample_C_DNA-ROCR2_Illumina-lib4	Sample_C	targeted DNA	ROCR2	Illumina	lib4	paired	104388692	1115	151	97.4	35	Sample_C_DNA-ROCR2_Illumina-lib4.R1.fastq.gz, Sample_C_DNA-ROCR2_Illumina-lib4.R2.fastq.gz
SRR24504165	SAMN35007616	Sample_A_RNA-AGLR1_Illumina-lib1	Sample_A	targeted RNA	AGLR1	Illumina	lib1	paired	43682651		100	94.4	37	Sample_A_RNA-AGLR1_Illumina-lib1_part1.R1.fastq.gz, Sample_A_RNA-AGLR1_Illumina-lib1_part1.R2.fastq.gz, Sample_A_RNA-AGLR1_Illumina-lib1_part2.R1.fastq.gz, Sample_A_RNA-AGLR1_Illumina-lib1_part2.R2.fastq.gz, Sample_A_RNA-AGLR1_Illumina-lib1_part3.R1.fastq.gz, Sample_A_RNA-AGLR1_Illumina-lib1_part3.R2.fastq.gz, Sample_A_RNA-AGLR1_Illumina-lib1_part4.R1.fastq.gz, Sample_A_RNA-AGLR1_Illumina-lib1_pa…
SRR24504164	SAMN35007616	Sample_A_RNA-AGLR1_Illumina-lib2	Sample_A	targeted RNA	AGLR1	Illumina	lib2	paired	48466175		100	94.6	37	Sample_A_RNA-AGLR1_Illumina-lib2_part1.R1.fastq.gz, Sample_A_RNA-AGLR1_Illumina-lib2_part1.R2.fastq.gz, Sample_A_RNA-AGLR1_Illumina-lib2_part2.R1.fastq.gz, Sample_A_RNA-AGLR1_Illumina-lib2_part2.R2.fastq.gz, Sample_A_RNA-AGLR1_Illumina-lib2_part3.R1.fastq.gz, Sample_A_RNA-AGLR1_Illumina-lib2_part3.R2.fastq.gz, Sample_A_RNA-AGLR1_Illumina-lib2_part4.R1.fastq.gz, Sample_A_RNA-AGLR1_Illumina-lib2_pa…
SRR24504153	SAMN35007616	Sample_A_RNA-AGLR1_Illumina-lib3	Sample_A	targeted RNA	AGLR1	Illumina	lib3	paired	41616792		100	94.4	37	Sample_A_RNA-AGLR1_Illumina-lib3_part1.R1.fastq.gz, Sample_A_RNA-AGLR1_Illumina-lib3_part1.R2.fastq.gz, Sample_A_RNA-AGLR1_Illumina-lib3_part2.R1.fastq.gz, Sample_A_RNA-AGLR1_Illumina-lib3_part2.R2.fastq.gz, Sample_A_RNA-AGLR1_Illumina-lib3_part3.R1.fastq.gz, Sample_A_RNA-AGLR1_Illumina-lib3_part3.R2.fastq.gz, Sample_A_RNA-AGLR1_Illumina-lib3_part4.R1.fastq.gz, Sample_A_RNA-AGLR1_Illumina-lib3_pa…
SRR24504152	SAMN35007616	Sample_A_RNA-AGLR1_Illumina-lib4	Sample_A	targeted RNA	AGLR1	Illumina	lib4	paired	35374371		100	94.3	37	Sample_A_RNA-AGLR1_Illumina-lib4_part1.R1.fastq.gz, Sample_A_RNA-AGLR1_Illumina-lib4_part1.R2.fastq.gz, Sample_A_RNA-AGLR1_Illumina-lib4_part2.R1.fastq.gz, Sample_A_RNA-AGLR1_Illumina-lib4_part2.R2.fastq.gz, Sample_A_RNA-AGLR1_Illumina-lib4_part3.R1.fastq.gz, Sample_A_RNA-AGLR1_Illumina-lib4_part3.R2.fastq.gz, Sample_A_RNA-AGLR1_Illumina-lib4_part4.R1.fastq.gz, Sample_A_RNA-AGLR1_Illumina-lib4_pa…
SRR24504151	SAMN35007617	Sample_B_RNA-AGLR1_Illumina-lib1	Sample_B	targeted RNA	AGLR1	Illumina	lib1	paired	34808182		100	94.9	37	Sample_B_RNA-AGLR1_Illumina-lib1_part1.R1.fastq.gz, Sample_B_RNA-AGLR1_Illumina-lib1_part1.R2.fastq.gz, Sample_B_RNA-AGLR1_Illumina-lib1_part2.R1.fastq.gz, Sample_B_RNA-AGLR1_Illumina-lib1_part2.R2.fastq.gz, Sample_B_RNA-AGLR1_Illumina-lib1_part3.R1.fastq.gz, Sample_B_RNA-AGLR1_Illumina-lib1_part3.R2.fastq.gz, Sample_B_RNA-AGLR1_Illumina-lib1_part4.R1.fastq.gz, Sample_B_RNA-AGLR1_Illumina-lib1_pa…
SRR24504150	SAMN35007617	Sample_B_RNA-AGLR1_Illumina-lib2	Sample_B	targeted RNA	AGLR1	Illumina	lib2	paired	45536666		100	94	37	Sample_B_RNA-AGLR1_Illumina-lib2_part1.R1.fastq.gz, Sample_B_RNA-AGLR1_Illumina-lib2_part1.R2.fastq.gz, Sample_B_RNA-AGLR1_Illumina-lib2_part2.R1.fastq.gz, Sample_B_RNA-AGLR1_Illumina-lib2_part2.R2.fastq.gz, Sample_B_RNA-AGLR1_Illumina-lib2_part3.R1.fastq.gz, Sample_B_RNA-AGLR1_Illumina-lib2_part3.R2.fastq.gz, Sample_B_RNA-AGLR1_Illumina-lib2_part4.R1.fastq.gz, Sample_B_RNA-AGLR1_Illumina-lib2_pa…
SRR24504149	SAMN35007617	Sample_B_RNA-AGLR1_Illumina-lib3	Sample_B	targeted RNA	AGLR1	Illumina	lib3	paired	41144982		100	94.7	37	Sample_B_RNA-AGLR1_Illumina-lib3_part1.R1.fastq.gz, Sample_B_RNA-AGLR1_Illumina-lib3_part1.R2.fastq.gz, Sample_B_RNA-AGLR1_Illumina-lib3_part2.R1.fastq.gz, Sample_B_RNA-AGLR1_Illumina-lib3_part2.R2.fastq.gz, Sample_B_RNA-AGLR1_Illumina-lib3_part3.R1.fastq.gz, Sample_B_RNA-AGLR1_Illumina-lib3_part3.R2.fastq.gz, Sample_B_RNA-AGLR1_Illumina-lib3_part4.R1.fastq.gz, Sample_B_RNA-AGLR1_Illumina-lib3_pa…
SRR24504148	SAMN35007617	Sample_B_RNA-AGLR1_Illumina-lib4	Sample_B	targeted RNA	AGLR1	Illumina	lib4	paired	38162610		100	94.2	37	Sample_B_RNA-AGLR1_Illumina-lib4_part1.R1.fastq.gz, Sample_B_RNA-AGLR1_Illumina-lib4_part1.R2.fastq.gz, Sample_B_RNA-AGLR1_Illumina-lib4_part2.R1.fastq.gz, Sample_B_RNA-AGLR1_Illumina-lib4_part2.R2.fastq.gz, Sample_B_RNA-AGLR1_Illumina-lib4_part3.R1.fastq.gz, Sample_B_RNA-AGLR1_Illumina-lib4_part3.R2.fastq.gz, Sample_B_RNA-AGLR1_Illumina-lib4_part4.R1.fastq.gz, Sample_B_RNA-AGLR1_Illumina-lib4_pa…
SRR24504147	SAMN35007618	Sample_C_RNA-AGLR1_Illumina-lib1	Sample_C	targeted RNA	AGLR1	Illumina	lib1	paired	44655036		100	94.5	37	Sample_C_RNA-AGLR1_Illumina-lib1_part1.R1.fastq.gz, Sample_C_RNA-AGLR1_Illumina-lib1_part1.R2.fastq.gz, Sample_C_RNA-AGLR1_Illumina-lib1_part2.R1.fastq.gz, Sample_C_RNA-AGLR1_Illumina-lib1_part2.R2.fastq.gz, Sample_C_RNA-AGLR1_Illumina-lib1_part3.R1.fastq.gz, Sample_C_RNA-AGLR1_Illumina-lib1_part3.R2.fastq.gz, Sample_C_RNA-AGLR1_Illumina-lib1_part4.R1.fastq.gz, Sample_C_RNA-AGLR1_Illumina-lib1_pa…
SRR24504146	SAMN35007618	Sample_C_RNA-AGLR1_Illumina-lib2	Sample_C	targeted RNA	AGLR1	Illumina	lib2	paired	45321685		100	94.5	37	Sample_C_RNA-AGLR1_Illumina-lib2_part1.R1.fastq.gz, Sample_C_RNA-AGLR1_Illumina-lib2_part1.R2.fastq.gz, Sample_C_RNA-AGLR1_Illumina-lib2_part2.R1.fastq.gz, Sample_C_RNA-AGLR1_Illumina-lib2_part2.R2.fastq.gz, Sample_C_RNA-AGLR1_Illumina-lib2_part3.R1.fastq.gz, Sample_C_RNA-AGLR1_Illumina-lib2_part3.R2.fastq.gz, Sample_C_RNA-AGLR1_Illumina-lib2_part4.R1.fastq.gz, Sample_C_RNA-AGLR1_Illumina-lib2_pa…
SRR24504163	SAMN35007618	Sample_C_RNA-AGLR1_Illumina-lib3	Sample_C	targeted RNA	AGLR1	Illumina	lib3	paired	42369671		100	94.3	37	Sample_C_RNA-AGLR1_Illumina-lib3_part1.R1.fastq.gz, Sample_C_RNA-AGLR1_Illumina-lib3_part1.R2.fastq.gz, Sample_C_RNA-AGLR1_Illumina-lib3_part2.R1.fastq.gz, Sample_C_RNA-AGLR1_Illumina-lib3_part2.R2.fastq.gz, Sample_C_RNA-AGLR1_Illumina-lib3_part3.R1.fastq.gz, Sample_C_RNA-AGLR1_Illumina-lib3_part3.R2.fastq.gz, Sample_C_RNA-AGLR1_Illumina-lib3_part4.R1.fastq.gz, Sample_C_RNA-AGLR1_Illumina-lib3_pa…
SRR24504162	SAMN35007618	Sample_C_RNA-AGLR1_Illumina-lib4	Sample_C	targeted RNA	AGLR1	Illumina	lib4	paired	40841501		100	94.7	37	Sample_C_RNA-AGLR1_Illumina-lib4_part1.R1.fastq.gz, Sample_C_RNA-AGLR1_Illumina-lib4_part1.R2.fastq.gz, Sample_C_RNA-AGLR1_Illumina-lib4_part2.R1.fastq.gz, Sample_C_RNA-AGLR1_Illumina-lib4_part2.R2.fastq.gz, Sample_C_RNA-AGLR1_Illumina-lib4_part3.R1.fastq.gz, Sample_C_RNA-AGLR1_Illumina-lib4_part3.R2.fastq.gz, Sample_C_RNA-AGLR1_Illumina-lib4_part4.R1.fastq.gz, Sample_C_RNA-AGLR1_Illumina-lib4_pa…
SRR24504161	SAMN35007620	Sample_D_RNA-AGLR1_Illumina-lib1	Sample_D	targeted RNA	AGLR1	Illumina	lib1	paired	40199509		100	94.8	37	Sample_D_RNA-AGLR1_Illumina-lib1_part1.R1.fastq.gz, Sample_D_RNA-AGLR1_Illumina-lib1_part1.R2.fastq.gz, Sample_D_RNA-AGLR1_Illumina-lib1_part2.R1.fastq.gz, Sample_D_RNA-AGLR1_Illumina-lib1_part2.R2.fastq.gz, Sample_D_RNA-AGLR1_Illumina-lib1_part3.R1.fastq.gz, Sample_D_RNA-AGLR1_Illumina-lib1_part3.R2.fastq.gz, Sample_D_RNA-AGLR1_Illumina-lib1_part4.R1.fastq.gz, Sample_D_RNA-AGLR1_Illumina-lib1_pa…
SRR24504160	SAMN35007620	Sample_D_RNA-AGLR1_Illumina-lib2	Sample_D	targeted RNA	AGLR1	Illumina	lib2	paired	47694315		100	94.3	37	Sample_D_RNA-AGLR1_Illumina-lib2_part1.R1.fastq.gz, Sample_D_RNA-AGLR1_Illumina-lib2_part1.R2.fastq.gz, Sample_D_RNA-AGLR1_Illumina-lib2_part2.R1.fastq.gz, Sample_D_RNA-AGLR1_Illumina-lib2_part2.R2.fastq.gz, Sample_D_RNA-AGLR1_Illumina-lib2_part3.R1.fastq.gz, Sample_D_RNA-AGLR1_Illumina-lib2_part3.R2.fastq.gz, Sample_D_RNA-AGLR1_Illumina-lib2_part4.R1.fastq.gz, Sample_D_RNA-AGLR1_Illumina-lib2_pa…
SRR24504159	SAMN35007620	Sample_D_RNA-AGLR1_Illumina-lib3	Sample_D	targeted RNA	AGLR1	Illumina	lib3	paired	37118617		100	94.1	37	Sample_D_RNA-AGLR1_Illumina-lib3_part1.R1.fastq.gz, Sample_D_RNA-AGLR1_Illumina-lib3_part1.R2.fastq.gz, Sample_D_RNA-AGLR1_Illumina-lib3_part2.R1.fastq.gz, Sample_D_RNA-AGLR1_Illumina-lib3_part2.R2.fastq.gz, Sample_D_RNA-AGLR1_Illumina-lib3_part3.R1.fastq.gz, Sample_D_RNA-AGLR1_Illumina-lib3_part3.R2.fastq.gz, Sample_D_RNA-AGLR1_Illumina-lib3_part4.R1.fastq.gz, Sample_D_RNA-AGLR1_Illumina-lib3_pa…
SRR24504158	SAMN35007620	Sample_D_RNA-AGLR1_Illumina-lib4	Sample_D	targeted RNA	AGLR1	Illumina	lib4	paired	45604412		100	94	37	Sample_D_RNA-AGLR1_Illumina-lib4_part1.R1.fastq.gz, Sample_D_RNA-AGLR1_Illumina-lib4_part1.R2.fastq.gz, Sample_D_RNA-AGLR1_Illumina-lib4_part2.R1.fastq.gz, Sample_D_RNA-AGLR1_Illumina-lib4_part2.R2.fastq.gz, Sample_D_RNA-AGLR1_Illumina-lib4_part3.R1.fastq.gz, Sample_D_RNA-AGLR1_Illumina-lib4_part3.R2.fastq.gz, Sample_D_RNA-AGLR1_Illumina-lib4_part4.R1.fastq.gz, Sample_D_RNA-AGLR1_Illumina-lib4_pa…
SRR24504157	SAMN35007631	Sample_E_RNA-AGLR1_Illumina-lib1	Sample_E	targeted RNA	AGLR1	Illumina	lib1	paired	38855761		100	94.7	37	Sample_E_RNA-AGLR1_Illumina-lib1_part1.R1.fastq.gz, Sample_E_RNA-AGLR1_Illumina-lib1_part1.R2.fastq.gz, Sample_E_RNA-AGLR1_Illumina-lib1_part2.R1.fastq.gz, Sample_E_RNA-AGLR1_Illumina-lib1_part2.R2.fastq.gz, Sample_E_RNA-AGLR1_Illumina-lib1_part3.R1.fastq.gz, Sample_E_RNA-AGLR1_Illumina-lib1_part3.R2.fastq.gz, Sample_E_RNA-AGLR1_Illumina-lib1_part4.R1.fastq.gz, Sample_E_RNA-AGLR1_Illumina-lib1_pa…
SRR24504156	SAMN35007631	Sample_E_RNA-AGLR1_Illumina-lib2	Sample_E	targeted RNA	AGLR1	Illumina	lib2	paired	43876836		100	94.3	37	Sample_E_RNA-AGLR1_Illumina-lib2_part1.R1.fastq.gz, Sample_E_RNA-AGLR1_Illumina-lib2_part1.R2.fastq.gz, Sample_E_RNA-AGLR1_Illumina-lib2_part2.R1.fastq.gz, Sample_E_RNA-AGLR1_Illumina-lib2_part2.R2.fastq.gz, Sample_E_RNA-AGLR1_Illumina-lib2_part3.R1.fastq.gz, Sample_E_RNA-AGLR1_Illumina-lib2_part3.R2.fastq.gz, Sample_E_RNA-AGLR1_Illumina-lib2_part4.R1.fastq.gz, Sample_E_RNA-AGLR1_Illumina-lib2_pa…
SRR24504155	SAMN35007631	Sample_E_RNA-AGLR1_Illumina-lib3	Sample_E	targeted RNA	AGLR1	Illumina	lib3	paired	46131238		100	94.6	37	Sample_E_RNA-AGLR1_Illumina-lib3_part1.R1.fastq.gz, Sample_E_RNA-AGLR1_Illumina-lib3_part1.R2.fastq.gz, Sample_E_RNA-AGLR1_Illumina-lib3_part2.R1.fastq.gz, Sample_E_RNA-AGLR1_Illumina-lib3_part2.R2.fastq.gz, Sample_E_RNA-AGLR1_Illumina-lib3_part3.R1.fastq.gz, Sample_E_RNA-AGLR1_Illumina-lib3_part3.R2.fastq.gz, Sample_E_RNA-AGLR1_Illumina-lib3_part4.R1.fastq.gz, Sample_E_RNA-AGLR1_Illumina-lib3_pa…
SRR24504154	SAMN35007631	Sample_E_RNA-AGLR1_Illumina-lib4	Sample_E	targeted RNA	AGLR1	Illumina	lib4	paired	43423212		100	93.8	37	Sample_E_RNA-AGLR1_Illumina-lib4_part1.R1.fastq.gz, Sample_E_RNA-AGLR1_Illumina-lib4_part1.R2.fastq.gz, Sample_E_RNA-AGLR1_Illumina-lib4_part2.R1.fastq.gz, Sample_E_RNA-AGLR1_Illumina-lib4_part2.R2.fastq.gz, Sample_E_RNA-AGLR1_Illumina-lib4_part3.R1.fastq.gz, Sample_E_RNA-AGLR1_Illumina-lib4_part3.R2.fastq.gz, Sample_E_RNA-AGLR1_Illumina-lib4_part4.R1.fastq.gz, Sample_E_RNA-AGLR1_Illumina-lib4_pa…
SRR24511885	SAMN35007616	Sample_A_RNA-AGLR2_Illumina-lib1	Sample_A	targeted RNA	AGLR2	Illumina	lib1	paired	55675498		100	95	37	Sample_A_RNA-AGLR2_Illumina-lib1_part1.R1.fastq.gz, Sample_A_RNA-AGLR2_Illumina-lib1_part1.R2.fastq.gz, Sample_A_RNA-AGLR2_Illumina-lib1_part2.R1.fastq.gz, Sample_A_RNA-AGLR2_Illumina-lib1_part2.R2.fastq.gz, Sample_A_RNA-AGLR2_Illumina-lib1_part3.R1.fastq.gz, Sample_A_RNA-AGLR2_Illumina-lib1_part3.R2.fastq.gz, Sample_A_RNA-AGLR2_Illumina-lib1_part4.R1.fastq.gz, Sample_A_RNA-AGLR2_Illumina-lib1_pa…
SRR24511884	SAMN35007616	Sample_A_RNA-AGLR2_Illumina-lib2	Sample_A	targeted RNA	AGLR2	Illumina	lib2	paired	52588986		100	94.5	37	Sample_A_RNA-AGLR2_Illumina-lib2_part1.R1.fastq.gz, Sample_A_RNA-AGLR2_Illumina-lib2_part1.R2.fastq.gz, Sample_A_RNA-AGLR2_Illumina-lib2_part2.R1.fastq.gz, Sample_A_RNA-AGLR2_Illumina-lib2_part2.R2.fastq.gz, Sample_A_RNA-AGLR2_Illumina-lib2_part3.R1.fastq.gz, Sample_A_RNA-AGLR2_Illumina-lib2_part3.R2.fastq.gz, Sample_A_RNA-AGLR2_Illumina-lib2_part4.R1.fastq.gz, Sample_A_RNA-AGLR2_Illumina-lib2_pa…
SRR24511873	SAMN35007616	Sample_A_RNA-AGLR2_Illumina-lib3	Sample_A	targeted RNA	AGLR2	Illumina	lib3	paired	55822913		100	95.3	37	Sample_A_RNA-AGLR2_Illumina-lib3_part1.R1.fastq.gz, Sample_A_RNA-AGLR2_Illumina-lib3_part1.R2.fastq.gz, Sample_A_RNA-AGLR2_Illumina-lib3_part2.R1.fastq.gz, Sample_A_RNA-AGLR2_Illumina-lib3_part2.R2.fastq.gz, Sample_A_RNA-AGLR2_Illumina-lib3_part3.R1.fastq.gz, Sample_A_RNA-AGLR2_Illumina-lib3_part3.R2.fastq.gz, Sample_A_RNA-AGLR2_Illumina-lib3_part4.R1.fastq.gz, Sample_A_RNA-AGLR2_Illumina-lib3_pa…
SRR24511872	SAMN35007616	Sample_A_RNA-AGLR2_Illumina-lib4	Sample_A	targeted RNA	AGLR2	Illumina	lib4	paired	59385937		100	95.2	37	Sample_A_RNA-AGLR2_Illumina-lib4_part1.R1.fastq.gz, Sample_A_RNA-AGLR2_Illumina-lib4_part1.R2.fastq.gz, Sample_A_RNA-AGLR2_Illumina-lib4_part2.R1.fastq.gz, Sample_A_RNA-AGLR2_Illumina-lib4_part2.R2.fastq.gz, Sample_A_RNA-AGLR2_Illumina-lib4_part3.R1.fastq.gz, Sample_A_RNA-AGLR2_Illumina-lib4_part3.R2.fastq.gz, Sample_A_RNA-AGLR2_Illumina-lib4_part4.R1.fastq.gz, Sample_A_RNA-AGLR2_Illumina-lib4_pa…
SRR24511871	SAMN35007617	Sample_B_RNA-AGLR2_Illumina-lib1	Sample_B	targeted RNA	AGLR2	Illumina	lib1	paired	58325141		100	95.2	37	Sample_B_RNA-AGLR2_Illumina-lib1_part1.R1.fastq.gz, Sample_B_RNA-AGLR2_Illumina-lib1_part1.R2.fastq.gz, Sample_B_RNA-AGLR2_Illumina-lib1_part2.R1.fastq.gz, Sample_B_RNA-AGLR2_Illumina-lib1_part2.R2.fastq.gz, Sample_B_RNA-AGLR2_Illumina-lib1_part3.R1.fastq.gz, Sample_B_RNA-AGLR2_Illumina-lib1_part3.R2.fastq.gz, Sample_B_RNA-AGLR2_Illumina-lib1_part4.R1.fastq.gz, Sample_B_RNA-AGLR2_Illumina-lib1_pa…
SRR24511870	SAMN35007617	Sample_B_RNA-AGLR2_Illumina-lib2	Sample_B	targeted RNA	AGLR2	Illumina	lib2	paired	44252981		100	95	37	Sample_B_RNA-AGLR2_Illumina-lib2_part1.R1.fastq.gz, Sample_B_RNA-AGLR2_Illumina-lib2_part1.R2.fastq.gz, Sample_B_RNA-AGLR2_Illumina-lib2_part2.R1.fastq.gz, Sample_B_RNA-AGLR2_Illumina-lib2_part2.R2.fastq.gz, Sample_B_RNA-AGLR2_Illumina-lib2_part3.R1.fastq.gz, Sample_B_RNA-AGLR2_Illumina-lib2_part3.R2.fastq.gz, Sample_B_RNA-AGLR2_Illumina-lib2_part4.R1.fastq.gz, Sample_B_RNA-AGLR2_Illumina-lib2_pa…
SRR24511869	SAMN35007617	Sample_B_RNA-AGLR2_Illumina-lib3	Sample_B	targeted RNA	AGLR2	Illumina	lib3	paired	57979311		100	94.9	37	Sample_B_RNA-AGLR2_Illumina-lib3_part1.R1.fastq.gz, Sample_B_RNA-AGLR2_Illumina-lib3_part1.R2.fastq.gz, Sample_B_RNA-AGLR2_Illumina-lib3_part2.R1.fastq.gz, Sample_B_RNA-AGLR2_Illumina-lib3_part2.R2.fastq.gz, Sample_B_RNA-AGLR2_Illumina-lib3_part3.R1.fastq.gz, Sample_B_RNA-AGLR2_Illumina-lib3_part3.R2.fastq.gz, Sample_B_RNA-AGLR2_Illumina-lib3_part4.R1.fastq.gz, Sample_B_RNA-AGLR2_Illumina-lib3_pa…
SRR24511868	SAMN35007617	Sample_B_RNA-AGLR2_Illumina-lib4	Sample_B	targeted RNA	AGLR2	Illumina	lib4	paired	54850205		100	94.8	37	Sample_B_RNA-AGLR2_Illumina-lib4_part1.R1.fastq.gz, Sample_B_RNA-AGLR2_Illumina-lib4_part1.R2.fastq.gz, Sample_B_RNA-AGLR2_Illumina-lib4_part2.R1.fastq.gz, Sample_B_RNA-AGLR2_Illumina-lib4_part2.R2.fastq.gz, Sample_B_RNA-AGLR2_Illumina-lib4_part3.R1.fastq.gz, Sample_B_RNA-AGLR2_Illumina-lib4_part3.R2.fastq.gz, Sample_B_RNA-AGLR2_Illumina-lib4_part4.R1.fastq.gz, Sample_B_RNA-AGLR2_Illumina-lib4_pa…
SRR24511867	SAMN35007618	Sample_C_RNA-AGLR2_Illumina-lib1	Sample_C	targeted RNA	AGLR2	Illumina	lib1	paired	47479767		100	95.3	37	Sample_C_RNA-AGLR2_Illumina-lib1_part1.R1.fastq.gz, Sample_C_RNA-AGLR2_Illumina-lib1_part1.R2.fastq.gz, Sample_C_RNA-AGLR2_Illumina-lib1_part2.R1.fastq.gz, Sample_C_RNA-AGLR2_Illumina-lib1_part2.R2.fastq.gz, Sample_C_RNA-AGLR2_Illumina-lib1_part3.R1.fastq.gz, Sample_C_RNA-AGLR2_Illumina-lib1_part3.R2.fastq.gz, Sample_C_RNA-AGLR2_Illumina-lib1_part4.R1.fastq.gz, Sample_C_RNA-AGLR2_Illumina-lib1_pa…
SRR24511866	SAMN35007618	Sample_C_RNA-AGLR2_Illumina-lib2	Sample_C	targeted RNA	AGLR2	Illumina	lib2	paired	53536299		100	95.3	37	Sample_C_RNA-AGLR2_Illumina-lib2_part1.R1.fastq.gz, Sample_C_RNA-AGLR2_Illumina-lib2_part1.R2.fastq.gz, Sample_C_RNA-AGLR2_Illumina-lib2_part2.R1.fastq.gz, Sample_C_RNA-AGLR2_Illumina-lib2_part2.R2.fastq.gz, Sample_C_RNA-AGLR2_Illumina-lib2_part3.R1.fastq.gz, Sample_C_RNA-AGLR2_Illumina-lib2_part3.R2.fastq.gz, Sample_C_RNA-AGLR2_Illumina-lib2_part4.R1.fastq.gz, Sample_C_RNA-AGLR2_Illumina-lib2_pa…
SRR24511883	SAMN35007618	Sample_C_RNA-AGLR2_Illumina-lib3	Sample_C	targeted RNA	AGLR2	Illumina	lib3	paired	53039214		100	95.4	37	Sample_C_RNA-AGLR2_Illumina-lib3_part1.R1.fastq.gz, Sample_C_RNA-AGLR2_Illumina-lib3_part1.R2.fastq.gz, Sample_C_RNA-AGLR2_Illumina-lib3_part2.R1.fastq.gz, Sample_C_RNA-AGLR2_Illumina-lib3_part2.R2.fastq.gz, Sample_C_RNA-AGLR2_Illumina-lib3_part3.R1.fastq.gz, Sample_C_RNA-AGLR2_Illumina-lib3_part3.R2.fastq.gz, Sample_C_RNA-AGLR2_Illumina-lib3_part4.R1.fastq.gz, Sample_C_RNA-AGLR2_Illumina-lib3_pa…
SRR24511882	SAMN35007618	Sample_C_RNA-AGLR2_Illumina-lib4	Sample_C	targeted RNA	AGLR2	Illumina	lib4	paired	47993602		100	95.4	37	Sample_C_RNA-AGLR2_Illumina-lib4_part1.R1.fastq.gz, Sample_C_RNA-AGLR2_Illumina-lib4_part1.R2.fastq.gz, Sample_C_RNA-AGLR2_Illumina-lib4_part2.R1.fastq.gz, Sample_C_RNA-AGLR2_Illumina-lib4_part2.R2.fastq.gz, Sample_C_RNA-AGLR2_Illumina-lib4_part3.R1.fastq.gz, Sample_C_RNA-AGLR2_Illumina-lib4_part3.R2.fastq.gz, Sample_C_RNA-AGLR2_Illumina-lib4_part4.R1.fastq.gz, Sample_C_RNA-AGLR2_Illumina-lib4_pa…
SRR24511881	SAMN35007620	Sample_D_RNA-AGLR2_Illumina-lib1	Sample_D	targeted RNA	AGLR2	Illumina	lib1	paired	52954385		100	95.5	37	Sample_D_RNA-AGLR2_Illumina-lib1_part1.R1.fastq.gz, Sample_D_RNA-AGLR2_Illumina-lib1_part1.R2.fastq.gz, Sample_D_RNA-AGLR2_Illumina-lib1_part2.R1.fastq.gz, Sample_D_RNA-AGLR2_Illumina-lib1_part2.R2.fastq.gz, Sample_D_RNA-AGLR2_Illumina-lib1_part3.R1.fastq.gz, Sample_D_RNA-AGLR2_Illumina-lib1_part3.R2.fastq.gz, Sample_D_RNA-AGLR2_Illumina-lib1_part4.R1.fastq.gz, Sample_D_RNA-AGLR2_Illumina-lib1_pa…
SRR24511880	SAMN35007620	Sample_D_RNA-AGLR2_Illumina-lib2	Sample_D	targeted RNA	AGLR2	Illumina	lib2	paired	50263390		100	95.2	37	Sample_D_RNA-AGLR2_Illumina-lib2_part1.R1.fastq.gz, Sample_D_RNA-AGLR2_Illumina-lib2_part1.R2.fastq.gz, Sample_D_RNA-AGLR2_Illumina-lib2_part2.R1.fastq.gz, Sample_D_RNA-AGLR2_Illumina-lib2_part2.R2.fastq.gz, Sample_D_RNA-AGLR2_Illumina-lib2_part3.R1.fastq.gz, Sample_D_RNA-AGLR2_Illumina-lib2_part3.R2.fastq.gz, Sample_D_RNA-AGLR2_Illumina-lib2_part4.R1.fastq.gz, Sample_D_RNA-AGLR2_Illumina-lib2_pa…
SRR24511879	SAMN35007620	Sample_D_RNA-AGLR2_Illumina-lib3	Sample_D	targeted RNA	AGLR2	Illumina	lib3	paired	52132208		100	95	37	Sample_D_RNA-AGLR2_Illumina-lib3_part1.R1.fastq.gz, Sample_D_RNA-AGLR2_Illumina-lib3_part1.R2.fastq.gz, Sample_D_RNA-AGLR2_Illumina-lib3_part2.R1.fastq.gz, Sample_D_RNA-AGLR2_Illumina-lib3_part2.R2.fastq.gz, Sample_D_RNA-AGLR2_Illumina-lib3_part3.R1.fastq.gz, Sample_D_RNA-AGLR2_Illumina-lib3_part3.R2.fastq.gz, Sample_D_RNA-AGLR2_Illumina-lib3_part4.R1.fastq.gz, Sample_D_RNA-AGLR2_Illumina-lib3_pa…
SRR24511878	SAMN35007620	Sample_D_RNA-AGLR2_Illumina-lib4	Sample_D	targeted RNA	AGLR2	Illumina	lib4	paired	50821875		100	95.3	37	Sample_D_RNA-AGLR2_Illumina-lib4_part1.R1.fastq.gz, Sample_D_RNA-AGLR2_Illumina-lib4_part1.R2.fastq.gz, Sample_D_RNA-AGLR2_Illumina-lib4_part2.R1.fastq.gz, Sample_D_RNA-AGLR2_Illumina-lib4_part2.R2.fastq.gz, Sample_D_RNA-AGLR2_Illumina-lib4_part3.R1.fastq.gz, Sample_D_RNA-AGLR2_Illumina-lib4_part3.R2.fastq.gz, Sample_D_RNA-AGLR2_Illumina-lib4_part4.R1.fastq.gz, Sample_D_RNA-AGLR2_Illumina-lib4_pa…
SRR24511877	SAMN35007631	Sample_E_RNA-AGLR2_Illumina-lib1	Sample_E	targeted RNA	AGLR2	Illumina	lib1	paired	51210576		100	95	37	Sample_E_RNA-AGLR2_Illumina-lib1_part1.R1.fastq.gz, Sample_E_RNA-AGLR2_Illumina-lib1_part1.R2.fastq.gz, Sample_E_RNA-AGLR2_Illumina-lib1_part2.R1.fastq.gz, Sample_E_RNA-AGLR2_Illumina-lib1_part2.R2.fastq.gz, Sample_E_RNA-AGLR2_Illumina-lib1_part3.R1.fastq.gz, Sample_E_RNA-AGLR2_Illumina-lib1_part3.R2.fastq.gz, Sample_E_RNA-AGLR2_Illumina-lib1_part4.R1.fastq.gz, Sample_E_RNA-AGLR2_Illumina-lib1_pa…
SRR24511876	SAMN35007631	Sample_E_RNA-AGLR2_Illumina-lib2	Sample_E	targeted RNA	AGLR2	Illumina	lib2	paired	56222340		100	95.4	37	Sample_E_RNA-AGLR2_Illumina-lib2_part1.R1.fastq.gz, Sample_E_RNA-AGLR2_Illumina-lib2_part1.R2.fastq.gz, Sample_E_RNA-AGLR2_Illumina-lib2_part2.R1.fastq.gz, Sample_E_RNA-AGLR2_Illumina-lib2_part2.R2.fastq.gz, Sample_E_RNA-AGLR2_Illumina-lib2_part3.R1.fastq.gz, Sample_E_RNA-AGLR2_Illumina-lib2_part3.R2.fastq.gz, Sample_E_RNA-AGLR2_Illumina-lib2_part4.R1.fastq.gz, Sample_E_RNA-AGLR2_Illumina-lib2_pa…
SRR24511875	SAMN35007631	Sample_E_RNA-AGLR2_Illumina-lib3	Sample_E	targeted RNA	AGLR2	Illumina	lib3	paired	60003856		100	94.7	37	Sample_E_RNA-AGLR2_Illumina-lib3_part1.R1.fastq.gz, Sample_E_RNA-AGLR2_Illumina-lib3_part1.R2.fastq.gz, Sample_E_RNA-AGLR2_Illumina-lib3_part2.R1.fastq.gz, Sample_E_RNA-AGLR2_Illumina-lib3_part2.R2.fastq.gz, Sample_E_RNA-AGLR2_Illumina-lib3_part3.R1.fastq.gz, Sample_E_RNA-AGLR2_Illumina-lib3_part3.R2.fastq.gz, Sample_E_RNA-AGLR2_Illumina-lib3_part4.R1.fastq.gz, Sample_E_RNA-AGLR2_Illumina-lib3_pa…
SRR24511874	SAMN35007631	Sample_E_RNA-AGLR2_Illumina-lib4	Sample_E	targeted RNA	AGLR2	Illumina	lib4	paired	54862214		100	95.4	37	Sample_E_RNA-AGLR2_Illumina-lib4_part1.R1.fastq.gz, Sample_E_RNA-AGLR2_Illumina-lib4_part1.R2.fastq.gz, Sample_E_RNA-AGLR2_Illumina-lib4_part2.R1.fastq.gz, Sample_E_RNA-AGLR2_Illumina-lib4_part2.R2.fastq.gz, Sample_E_RNA-AGLR2_Illumina-lib4_part3.R1.fastq.gz, Sample_E_RNA-AGLR2_Illumina-lib4_part3.R2.fastq.gz, Sample_E_RNA-AGLR2_Illumina-lib4_part4.R1.fastq.gz, Sample_E_RNA-AGLR2_Illumina-lib4_pa…
SRR24507297	SAMN35007616	Sample_A_RNA-ILMR1_Illumina-lib1	Sample_A	targeted RNA	ILMR1	Illumina	lib1	paired	40801871		100	89.2	33	Sample_A_RNA-ILMR1_Illumina-lib1_part1.R1.fastq.gz, Sample_A_RNA-ILMR1_Illumina-lib1_part1.R2.fastq.gz, Sample_A_RNA-ILMR1_Illumina-lib1_part2.R1.fastq.gz, Sample_A_RNA-ILMR1_Illumina-lib1_part2.R2.fastq.gz, Sample_A_RNA-ILMR1_Illumina-lib1_part3.R1.fastq.gz, Sample_A_RNA-ILMR1_Illumina-lib1_part3.R2.fastq.gz, Sample_A_RNA-ILMR1_Illumina-lib1_part4.R1.fastq.gz, Sample_A_RNA-ILMR1_Illumina-lib1_pa…
SRR24507296	SAMN35007616	Sample_A_RNA-ILMR1_Illumina-lib2	Sample_A	targeted RNA	ILMR1	Illumina	lib2	paired	41931326		100	90.1	33	Sample_A_RNA-ILMR1_Illumina-lib2_part1.R1.fastq.gz, Sample_A_RNA-ILMR1_Illumina-lib2_part1.R2.fastq.gz, Sample_A_RNA-ILMR1_Illumina-lib2_part2.R1.fastq.gz, Sample_A_RNA-ILMR1_Illumina-lib2_part2.R2.fastq.gz, Sample_A_RNA-ILMR1_Illumina-lib2_part3.R1.fastq.gz, Sample_A_RNA-ILMR1_Illumina-lib2_part3.R2.fastq.gz, Sample_A_RNA-ILMR1_Illumina-lib2_part4.R1.fastq.gz, Sample_A_RNA-ILMR1_Illumina-lib2_pa…
SRR24507285	SAMN35007616	Sample_A_RNA-ILMR1_Illumina-lib3	Sample_A	targeted RNA	ILMR1	Illumina	lib3	paired	20739237		100	91.4	34	Sample_A_RNA-ILMR1_Illumina-lib3_part1.R1.fastq.gz, Sample_A_RNA-ILMR1_Illumina-lib3_part1.R2.fastq.gz, Sample_A_RNA-ILMR1_Illumina-lib3_part2.R1.fastq.gz, Sample_A_RNA-ILMR1_Illumina-lib3_part2.R2.fastq.gz, Sample_A_RNA-ILMR1_Illumina-lib3_part3.R1.fastq.gz, Sample_A_RNA-ILMR1_Illumina-lib3_part3.R2.fastq.gz, Sample_A_RNA-ILMR1_Illumina-lib3_part4.R1.fastq.gz, Sample_A_RNA-ILMR1_Illumina-lib3_pa…
SRR24507284	SAMN35007616	Sample_A_RNA-ILMR1_Illumina-lib4	Sample_A	targeted RNA	ILMR1	Illumina	lib4	paired	36662316		100	92	34	Sample_A_RNA-ILMR1_Illumina-lib4_part1.R1.fastq.gz, Sample_A_RNA-ILMR1_Illumina-lib4_part1.R2.fastq.gz, Sample_A_RNA-ILMR1_Illumina-lib4_part2.R1.fastq.gz, Sample_A_RNA-ILMR1_Illumina-lib4_part2.R2.fastq.gz, Sample_A_RNA-ILMR1_Illumina-lib4_part3.R1.fastq.gz, Sample_A_RNA-ILMR1_Illumina-lib4_part3.R2.fastq.gz, Sample_A_RNA-ILMR1_Illumina-lib4_part4.R1.fastq.gz, Sample_A_RNA-ILMR1_Illumina-lib4_pa…
SRR24507283	SAMN35007617	Sample_B_RNA-ILMR1_Illumina-lib1	Sample_B	targeted RNA	ILMR1	Illumina	lib1	paired	33009693		100	89.3	33	Sample_B_RNA-ILMR1_Illumina-lib1_part1.R1.fastq.gz, Sample_B_RNA-ILMR1_Illumina-lib1_part1.R2.fastq.gz, Sample_B_RNA-ILMR1_Illumina-lib1_part2.R1.fastq.gz, Sample_B_RNA-ILMR1_Illumina-lib1_part2.R2.fastq.gz, Sample_B_RNA-ILMR1_Illumina-lib1_part3.R1.fastq.gz, Sample_B_RNA-ILMR1_Illumina-lib1_part3.R2.fastq.gz, Sample_B_RNA-ILMR1_Illumina-lib1_part4.R1.fastq.gz, Sample_B_RNA-ILMR1_Illumina-lib1_pa…
SRR24507282	SAMN35007617	Sample_B_RNA-ILMR1_Illumina-lib2	Sample_B	targeted RNA	ILMR1	Illumina	lib2	paired	41205431		100	90.2	33	Sample_B_RNA-ILMR1_Illumina-lib2_part1.R1.fastq.gz, Sample_B_RNA-ILMR1_Illumina-lib2_part1.R2.fastq.gz, Sample_B_RNA-ILMR1_Illumina-lib2_part2.R1.fastq.gz, Sample_B_RNA-ILMR1_Illumina-lib2_part2.R2.fastq.gz, Sample_B_RNA-ILMR1_Illumina-lib2_part3.R1.fastq.gz, Sample_B_RNA-ILMR1_Illumina-lib2_part3.R2.fastq.gz, Sample_B_RNA-ILMR1_Illumina-lib2_part4.R1.fastq.gz, Sample_B_RNA-ILMR1_Illumina-lib2_pa…
SRR24507281	SAMN35007617	Sample_B_RNA-ILMR1_Illumina-lib3	Sample_B	targeted RNA	ILMR1	Illumina	lib3	paired	34145067		100	91.6	34	Sample_B_RNA-ILMR1_Illumina-lib3_part1.R1.fastq.gz, Sample_B_RNA-ILMR1_Illumina-lib3_part1.R2.fastq.gz, Sample_B_RNA-ILMR1_Illumina-lib3_part2.R1.fastq.gz, Sample_B_RNA-ILMR1_Illumina-lib3_part2.R2.fastq.gz, Sample_B_RNA-ILMR1_Illumina-lib3_part3.R1.fastq.gz, Sample_B_RNA-ILMR1_Illumina-lib3_part3.R2.fastq.gz, Sample_B_RNA-ILMR1_Illumina-lib3_part4.R1.fastq.gz, Sample_B_RNA-ILMR1_Illumina-lib3_pa…
SRR24507280	SAMN35007617	Sample_B_RNA-ILMR1_Illumina-lib4	Sample_B	targeted RNA	ILMR1	Illumina	lib4	paired	38043495		100	91.9	34	Sample_B_RNA-ILMR1_Illumina-lib4_part1.R1.fastq.gz, Sample_B_RNA-ILMR1_Illumina-lib4_part1.R2.fastq.gz, Sample_B_RNA-ILMR1_Illumina-lib4_part2.R1.fastq.gz, Sample_B_RNA-ILMR1_Illumina-lib4_part2.R2.fastq.gz, Sample_B_RNA-ILMR1_Illumina-lib4_part3.R1.fastq.gz, Sample_B_RNA-ILMR1_Illumina-lib4_part3.R2.fastq.gz, Sample_B_RNA-ILMR1_Illumina-lib4_part4.R1.fastq.gz, Sample_B_RNA-ILMR1_Illumina-lib4_pa…
SRR24507279	SAMN35007618	Sample_C_RNA-ILMR1_Illumina-lib1	Sample_C	targeted RNA	ILMR1	Illumina	lib1	paired	46055194		100	92.7	34	Sample_C_RNA-ILMR1_Illumina-lib1_part1.R1.fastq.gz, Sample_C_RNA-ILMR1_Illumina-lib1_part1.R2.fastq.gz, Sample_C_RNA-ILMR1_Illumina-lib1_part2.R1.fastq.gz, Sample_C_RNA-ILMR1_Illumina-lib1_part2.R2.fastq.gz, Sample_C_RNA-ILMR1_Illumina-lib1_part3.R1.fastq.gz, Sample_C_RNA-ILMR1_Illumina-lib1_part3.R2.fastq.gz, Sample_C_RNA-ILMR1_Illumina-lib1_part4.R1.fastq.gz, Sample_C_RNA-ILMR1_Illumina-lib1_pa…
SRR24507278	SAMN35007618	Sample_C_RNA-ILMR1_Illumina-lib2	Sample_C	targeted RNA	ILMR1	Illumina	lib2	paired	44363110		100	90.7	33	Sample_C_RNA-ILMR1_Illumina-lib2_part1.R1.fastq.gz, Sample_C_RNA-ILMR1_Illumina-lib2_part1.R2.fastq.gz, Sample_C_RNA-ILMR1_Illumina-lib2_part2.R1.fastq.gz, Sample_C_RNA-ILMR1_Illumina-lib2_part2.R2.fastq.gz, Sample_C_RNA-ILMR1_Illumina-lib2_part3.R1.fastq.gz, Sample_C_RNA-ILMR1_Illumina-lib2_part3.R2.fastq.gz, Sample_C_RNA-ILMR1_Illumina-lib2_part4.R1.fastq.gz, Sample_C_RNA-ILMR1_Illumina-lib2_pa…
SRR24507295	SAMN35007618	Sample_C_RNA-ILMR1_Illumina-lib3	Sample_C	targeted RNA	ILMR1	Illumina	lib3	paired	32663898		100	92.3	34	Sample_C_RNA-ILMR1_Illumina-lib3_part1.R1.fastq.gz, Sample_C_RNA-ILMR1_Illumina-lib3_part1.R2.fastq.gz, Sample_C_RNA-ILMR1_Illumina-lib3_part2.R1.fastq.gz, Sample_C_RNA-ILMR1_Illumina-lib3_part2.R2.fastq.gz, Sample_C_RNA-ILMR1_Illumina-lib3_part3.R1.fastq.gz, Sample_C_RNA-ILMR1_Illumina-lib3_part3.R2.fastq.gz, Sample_C_RNA-ILMR1_Illumina-lib3_part4.R1.fastq.gz, Sample_C_RNA-ILMR1_Illumina-lib3_pa…
SRR24507294	SAMN35007618	Sample_C_RNA-ILMR1_Illumina-lib4	Sample_C	targeted RNA	ILMR1	Illumina	lib4	paired	39496237		100	90	33	Sample_C_RNA-ILMR1_Illumina-lib4_part1.R1.fastq.gz, Sample_C_RNA-ILMR1_Illumina-lib4_part1.R2.fastq.gz, Sample_C_RNA-ILMR1_Illumina-lib4_part2.R1.fastq.gz, Sample_C_RNA-ILMR1_Illumina-lib4_part2.R2.fastq.gz, Sample_C_RNA-ILMR1_Illumina-lib4_part3.R1.fastq.gz, Sample_C_RNA-ILMR1_Illumina-lib4_part3.R2.fastq.gz, Sample_C_RNA-ILMR1_Illumina-lib4_part4.R1.fastq.gz, Sample_C_RNA-ILMR1_Illumina-lib4_pa…
SRR27764897	SAMN35007620	Sample_D_RNA-ILMR1_Illumina-lib1	Sample_D	targeted RNA	ILMR1	Illumina	lib1	paired	40150728		100	90.1	33	Sample_D_RNA-ILMR1_Illumina-lib1_part1.R1.fastq.gz, Sample_D_RNA-ILMR1_Illumina-lib1_part1.R2.fastq.gz, Sample_D_RNA-ILMR1_Illumina-lib1_part2.R1.fastq.gz, Sample_D_RNA-ILMR1_Illumina-lib1_part2.R2.fastq.gz, Sample_D_RNA-ILMR1_Illumina-lib1_part3.R1.fastq.gz, Sample_D_RNA-ILMR1_Illumina-lib1_part3.R2.fastq.gz, Sample_D_RNA-ILMR1_Illumina-lib1_part4.R1.fastq.gz, Sample_D_RNA-ILMR1_Illumina-lib1_pa…
SRR27764896	SAMN35007620	Sample_D_RNA-ILMR1_Illumina-lib2	Sample_D	targeted RNA	ILMR1	Illumina	lib2	paired	34113448		100	92.1	34	Sample_D_RNA-ILMR1_Illumina-lib2_part1.R1.fastq.gz, Sample_D_RNA-ILMR1_Illumina-lib2_part1.R2.fastq.gz, Sample_D_RNA-ILMR1_Illumina-lib2_part2.R1.fastq.gz, Sample_D_RNA-ILMR1_Illumina-lib2_part2.R2.fastq.gz, Sample_D_RNA-ILMR1_Illumina-lib2_part3.R1.fastq.gz, Sample_D_RNA-ILMR1_Illumina-lib2_part3.R2.fastq.gz, Sample_D_RNA-ILMR1_Illumina-lib2_part4.R1.fastq.gz, Sample_D_RNA-ILMR1_Illumina-lib2_pa…
SRR27764895	SAMN35007620	Sample_D_RNA-ILMR1_Illumina-lib3	Sample_D	targeted RNA	ILMR1	Illumina	lib3	paired	32979397		100	92.3	34	Sample_D_RNA-ILMR1_Illumina-lib3_part1.R1.fastq.gz, Sample_D_RNA-ILMR1_Illumina-lib3_part1.R2.fastq.gz, Sample_D_RNA-ILMR1_Illumina-lib3_part2.R1.fastq.gz, Sample_D_RNA-ILMR1_Illumina-lib3_part2.R2.fastq.gz, Sample_D_RNA-ILMR1_Illumina-lib3_part3.R1.fastq.gz, Sample_D_RNA-ILMR1_Illumina-lib3_part3.R2.fastq.gz, Sample_D_RNA-ILMR1_Illumina-lib3_part4.R1.fastq.gz, Sample_D_RNA-ILMR1_Illumina-lib3_pa…
SRR27764894	SAMN35007620	Sample_D_RNA-ILMR1_Illumina-lib4	Sample_D	targeted RNA	ILMR1	Illumina	lib4	paired	43640562		100	90.1	33	Sample_D_RNA-ILMR1_Illumina-lib4_part1.R1.fastq.gz, Sample_D_RNA-ILMR1_Illumina-lib4_part1.R2.fastq.gz, Sample_D_RNA-ILMR1_Illumina-lib4_part2.R1.fastq.gz, Sample_D_RNA-ILMR1_Illumina-lib4_part2.R2.fastq.gz, Sample_D_RNA-ILMR1_Illumina-lib4_part3.R1.fastq.gz, Sample_D_RNA-ILMR1_Illumina-lib4_part3.R2.fastq.gz, Sample_D_RNA-ILMR1_Illumina-lib4_part4.R1.fastq.gz, Sample_D_RNA-ILMR1_Illumina-lib4_pa…
SRR27764893	SAMN35007631	Sample_E_RNA-ILMR1_Illumina-lib1	Sample_E	targeted RNA	ILMR1	Illumina	lib1	paired	40210828		100	90.6	33	Sample_E_RNA-ILMR1_Illumina-lib1_part1.R1.fastq.gz, Sample_E_RNA-ILMR1_Illumina-lib1_part1.R2.fastq.gz, Sample_E_RNA-ILMR1_Illumina-lib1_part2.R1.fastq.gz, Sample_E_RNA-ILMR1_Illumina-lib1_part2.R2.fastq.gz, Sample_E_RNA-ILMR1_Illumina-lib1_part3.R1.fastq.gz, Sample_E_RNA-ILMR1_Illumina-lib1_part3.R2.fastq.gz, Sample_E_RNA-ILMR1_Illumina-lib1_part4.R1.fastq.gz, Sample_E_RNA-ILMR1_Illumina-lib1_pa…
SRR27764892	SAMN35007631	Sample_E_RNA-ILMR1_Illumina-lib2	Sample_E	targeted RNA	ILMR1	Illumina	lib2	paired	40104809		100	90.1	33	Sample_E_RNA-ILMR1_Illumina-lib2_part1.R1.fastq.gz, Sample_E_RNA-ILMR1_Illumina-lib2_part1.R2.fastq.gz, Sample_E_RNA-ILMR1_Illumina-lib2_part2.R1.fastq.gz, Sample_E_RNA-ILMR1_Illumina-lib2_part2.R2.fastq.gz, Sample_E_RNA-ILMR1_Illumina-lib2_part3.R1.fastq.gz, Sample_E_RNA-ILMR1_Illumina-lib2_part3.R2.fastq.gz, Sample_E_RNA-ILMR1_Illumina-lib2_part4.R1.fastq.gz, Sample_E_RNA-ILMR1_Illumina-lib2_pa…
SRR27764891	SAMN35007631	Sample_E_RNA-ILMR1_Illumina-lib3	Sample_E	targeted RNA	ILMR1	Illumina	lib3	paired	32450115		100	92.6	34	Sample_E_RNA-ILMR1_Illumina-lib3_part1.R1.fastq.gz, Sample_E_RNA-ILMR1_Illumina-lib3_part1.R2.fastq.gz, Sample_E_RNA-ILMR1_Illumina-lib3_part2.R1.fastq.gz, Sample_E_RNA-ILMR1_Illumina-lib3_part2.R2.fastq.gz, Sample_E_RNA-ILMR1_Illumina-lib3_part3.R1.fastq.gz, Sample_E_RNA-ILMR1_Illumina-lib3_part3.R2.fastq.gz, Sample_E_RNA-ILMR1_Illumina-lib3_part4.R1.fastq.gz, Sample_E_RNA-ILMR1_Illumina-lib3_pa…
SRR27764890	SAMN35007631	Sample_E_RNA-ILMR1_Illumina-lib4	Sample_E	targeted RNA	ILMR1	Illumina	lib4	paired	34254027		100	91.6	34	Sample_E_RNA-ILMR1_Illumina-lib4_part1.R1.fastq.gz, Sample_E_RNA-ILMR1_Illumina-lib4_part1.R2.fastq.gz, Sample_E_RNA-ILMR1_Illumina-lib4_part2.R1.fastq.gz, Sample_E_RNA-ILMR1_Illumina-lib4_part2.R2.fastq.gz, Sample_E_RNA-ILMR1_Illumina-lib4_part3.R1.fastq.gz, Sample_E_RNA-ILMR1_Illumina-lib4_part3.R2.fastq.gz, Sample_E_RNA-ILMR1_Illumina-lib4_part4.R1.fastq.gz, Sample_E_RNA-ILMR1_Illumina-lib4_pa…
SRR24507268	SAMN35007616	Sample_A_RNA-ILMR2_Illumina-lib1	Sample_A	targeted RNA	ILMR2	Illumina	lib1	paired	13737265		100	96.1	34	Sample_A_RNA-ILMR2_Illumina-lib1_part1.R1.fastq.gz, Sample_A_RNA-ILMR2_Illumina-lib1_part1.R2.fastq.gz, Sample_A_RNA-ILMR2_Illumina-lib1_part2.R1.fastq.gz, Sample_A_RNA-ILMR2_Illumina-lib1_part2.R2.fastq.gz, Sample_A_RNA-ILMR2_Illumina-lib1_part3.R1.fastq.gz, Sample_A_RNA-ILMR2_Illumina-lib1_part3.R2.fastq.gz, Sample_A_RNA-ILMR2_Illumina-lib1_part4.R1.fastq.gz, Sample_A_RNA-ILMR2_Illumina-lib1_pa…
SRR24507267	SAMN35007616	Sample_A_RNA-ILMR2_Illumina-lib2	Sample_A	targeted RNA	ILMR2	Illumina	lib2	paired	9649806		100	96.7	34	Sample_A_RNA-ILMR2_Illumina-lib2_part1.R1.fastq.gz, Sample_A_RNA-ILMR2_Illumina-lib2_part1.R2.fastq.gz, Sample_A_RNA-ILMR2_Illumina-lib2_part2.R1.fastq.gz, Sample_A_RNA-ILMR2_Illumina-lib2_part2.R2.fastq.gz, Sample_A_RNA-ILMR2_Illumina-lib2_part3.R1.fastq.gz, Sample_A_RNA-ILMR2_Illumina-lib2_part3.R2.fastq.gz, Sample_A_RNA-ILMR2_Illumina-lib2_part4.R1.fastq.gz, Sample_A_RNA-ILMR2_Illumina-lib2_pa…
SRR24507256	SAMN35007616	Sample_A_RNA-ILMR2_Illumina-lib3	Sample_A	targeted RNA	ILMR2	Illumina	lib3	paired	8853581		100	96.8	34	Sample_A_RNA-ILMR2_Illumina-lib3_part1.R1.fastq.gz, Sample_A_RNA-ILMR2_Illumina-lib3_part1.R2.fastq.gz, Sample_A_RNA-ILMR2_Illumina-lib3_part2.R1.fastq.gz, Sample_A_RNA-ILMR2_Illumina-lib3_part2.R2.fastq.gz, Sample_A_RNA-ILMR2_Illumina-lib3_part3.R1.fastq.gz, Sample_A_RNA-ILMR2_Illumina-lib3_part3.R2.fastq.gz, Sample_A_RNA-ILMR2_Illumina-lib3_part4.R1.fastq.gz, Sample_A_RNA-ILMR2_Illumina-lib3_pa…
SRR24507255	SAMN35007616	Sample_A_RNA-ILMR2_Illumina-lib4	Sample_A	targeted RNA	ILMR2	Illumina	lib4	paired	8226515		100	95.8	34	Sample_A_RNA-ILMR2_Illumina-lib4_part1.R1.fastq.gz, Sample_A_RNA-ILMR2_Illumina-lib4_part1.R2.fastq.gz, Sample_A_RNA-ILMR2_Illumina-lib4_part2.R1.fastq.gz, Sample_A_RNA-ILMR2_Illumina-lib4_part2.R2.fastq.gz, Sample_A_RNA-ILMR2_Illumina-lib4_part3.R1.fastq.gz, Sample_A_RNA-ILMR2_Illumina-lib4_part3.R2.fastq.gz, Sample_A_RNA-ILMR2_Illumina-lib4_part4.R1.fastq.gz, Sample_A_RNA-ILMR2_Illumina-lib4_pa…
SRR24507254	SAMN35007617	Sample_B_RNA-ILMR2_Illumina-lib1	Sample_B	targeted RNA	ILMR2	Illumina	lib1	paired	14271911		100	96.8	34	Sample_B_RNA-ILMR2_Illumina-lib1_part1.R1.fastq.gz, Sample_B_RNA-ILMR2_Illumina-lib1_part1.R2.fastq.gz, Sample_B_RNA-ILMR2_Illumina-lib1_part2.R1.fastq.gz, Sample_B_RNA-ILMR2_Illumina-lib1_part2.R2.fastq.gz, Sample_B_RNA-ILMR2_Illumina-lib1_part3.R1.fastq.gz, Sample_B_RNA-ILMR2_Illumina-lib1_part3.R2.fastq.gz, Sample_B_RNA-ILMR2_Illumina-lib1_part4.R1.fastq.gz, Sample_B_RNA-ILMR2_Illumina-lib1_pa…
SRR24507253	SAMN35007617	Sample_B_RNA-ILMR2_Illumina-lib2	Sample_B	targeted RNA	ILMR2	Illumina	lib2	paired	15001977		100	96.1	34	Sample_B_RNA-ILMR2_Illumina-lib2_part1.R1.fastq.gz, Sample_B_RNA-ILMR2_Illumina-lib2_part1.R2.fastq.gz, Sample_B_RNA-ILMR2_Illumina-lib2_part2.R1.fastq.gz, Sample_B_RNA-ILMR2_Illumina-lib2_part2.R2.fastq.gz, Sample_B_RNA-ILMR2_Illumina-lib2_part3.R1.fastq.gz, Sample_B_RNA-ILMR2_Illumina-lib2_part3.R2.fastq.gz, Sample_B_RNA-ILMR2_Illumina-lib2_part4.R1.fastq.gz, Sample_B_RNA-ILMR2_Illumina-lib2_pa…
SRR24507252	SAMN35007617	Sample_B_RNA-ILMR2_Illumina-lib3	Sample_B	targeted RNA	ILMR2	Illumina	lib3	paired	9278682		100	96.5	34	Sample_B_RNA-ILMR2_Illumina-lib3_part1.R1.fastq.gz, Sample_B_RNA-ILMR2_Illumina-lib3_part1.R2.fastq.gz, Sample_B_RNA-ILMR2_Illumina-lib3_part2.R1.fastq.gz, Sample_B_RNA-ILMR2_Illumina-lib3_part2.R2.fastq.gz, Sample_B_RNA-ILMR2_Illumina-lib3_part3.R1.fastq.gz, Sample_B_RNA-ILMR2_Illumina-lib3_part3.R2.fastq.gz, Sample_B_RNA-ILMR2_Illumina-lib3_part4.R1.fastq.gz, Sample_B_RNA-ILMR2_Illumina-lib3_pa…
SRR24507251	SAMN35007617	Sample_B_RNA-ILMR2_Illumina-lib4	Sample_B	targeted RNA	ILMR2	Illumina	lib4	paired	17667451		100	95.9	34	Sample_B_RNA-ILMR2_Illumina-lib4_part1.R1.fastq.gz, Sample_B_RNA-ILMR2_Illumina-lib4_part1.R2.fastq.gz, Sample_B_RNA-ILMR2_Illumina-lib4_part2.R1.fastq.gz, Sample_B_RNA-ILMR2_Illumina-lib4_part2.R2.fastq.gz, Sample_B_RNA-ILMR2_Illumina-lib4_part3.R1.fastq.gz, Sample_B_RNA-ILMR2_Illumina-lib4_part3.R2.fastq.gz, Sample_B_RNA-ILMR2_Illumina-lib4_part4.R1.fastq.gz, Sample_B_RNA-ILMR2_Illumina-lib4_pa…
SRR24507250	SAMN35007618	Sample_C_RNA-ILMR2_Illumina-lib1	Sample_C	targeted RNA	ILMR2	Illumina	lib1	paired	8571349		100	97	34	Sample_C_RNA-ILMR2_Illumina-lib1_part1.R1.fastq.gz, Sample_C_RNA-ILMR2_Illumina-lib1_part1.R2.fastq.gz, Sample_C_RNA-ILMR2_Illumina-lib1_part2.R1.fastq.gz, Sample_C_RNA-ILMR2_Illumina-lib1_part2.R2.fastq.gz, Sample_C_RNA-ILMR2_Illumina-lib1_part3.R1.fastq.gz, Sample_C_RNA-ILMR2_Illumina-lib1_part3.R2.fastq.gz, Sample_C_RNA-ILMR2_Illumina-lib1_part4.R1.fastq.gz, Sample_C_RNA-ILMR2_Illumina-lib1_pa…
SRR24507249	SAMN35007618	Sample_C_RNA-ILMR2_Illumina-lib2	Sample_C	targeted RNA	ILMR2	Illumina	lib2	paired	10247217		100	96.4	34	Sample_C_RNA-ILMR2_Illumina-lib2_part1.R1.fastq.gz, Sample_C_RNA-ILMR2_Illumina-lib2_part1.R2.fastq.gz, Sample_C_RNA-ILMR2_Illumina-lib2_part2.R1.fastq.gz, Sample_C_RNA-ILMR2_Illumina-lib2_part2.R2.fastq.gz, Sample_C_RNA-ILMR2_Illumina-lib2_part3.R1.fastq.gz, Sample_C_RNA-ILMR2_Illumina-lib2_part3.R2.fastq.gz, Sample_C_RNA-ILMR2_Illumina-lib2_part4.R1.fastq.gz, Sample_C_RNA-ILMR2_Illumina-lib2_pa…
SRR24507266	SAMN35007618	Sample_C_RNA-ILMR2_Illumina-lib3	Sample_C	targeted RNA	ILMR2	Illumina	lib3	paired	9094213		100	96.6	34	Sample_C_RNA-ILMR2_Illumina-lib3_part1.R1.fastq.gz, Sample_C_RNA-ILMR2_Illumina-lib3_part1.R2.fastq.gz, Sample_C_RNA-ILMR2_Illumina-lib3_part2.R1.fastq.gz, Sample_C_RNA-ILMR2_Illumina-lib3_part2.R2.fastq.gz, Sample_C_RNA-ILMR2_Illumina-lib3_part3.R1.fastq.gz, Sample_C_RNA-ILMR2_Illumina-lib3_part3.R2.fastq.gz, Sample_C_RNA-ILMR2_Illumina-lib3_part4.R1.fastq.gz, Sample_C_RNA-ILMR2_Illumina-lib3_pa…
SRR24507265	SAMN35007618	Sample_C_RNA-ILMR2_Illumina-lib4	Sample_C	targeted RNA	ILMR2	Illumina	lib4	paired	15514970		100	95.9	34	Sample_C_RNA-ILMR2_Illumina-lib4_part1.R1.fastq.gz, Sample_C_RNA-ILMR2_Illumina-lib4_part1.R2.fastq.gz, Sample_C_RNA-ILMR2_Illumina-lib4_part2.R1.fastq.gz, Sample_C_RNA-ILMR2_Illumina-lib4_part2.R2.fastq.gz, Sample_C_RNA-ILMR2_Illumina-lib4_part3.R1.fastq.gz, Sample_C_RNA-ILMR2_Illumina-lib4_part3.R2.fastq.gz, Sample_C_RNA-ILMR2_Illumina-lib4_part4.R1.fastq.gz, Sample_C_RNA-ILMR2_Illumina-lib4_pa…
SRR24507264	SAMN35007620	Sample_D_RNA-ILMR2_Illumina-lib1	Sample_D	targeted RNA	ILMR2	Illumina	lib1	paired	15485872		100	96.7	34	Sample_D_RNA-ILMR2_Illumina-lib1_part1.R1.fastq.gz, Sample_D_RNA-ILMR2_Illumina-lib1_part1.R2.fastq.gz, Sample_D_RNA-ILMR2_Illumina-lib1_part2.R1.fastq.gz, Sample_D_RNA-ILMR2_Illumina-lib1_part2.R2.fastq.gz, Sample_D_RNA-ILMR2_Illumina-lib1_part3.R1.fastq.gz, Sample_D_RNA-ILMR2_Illumina-lib1_part3.R2.fastq.gz, Sample_D_RNA-ILMR2_Illumina-lib1_part4.R1.fastq.gz, Sample_D_RNA-ILMR2_Illumina-lib1_pa…
SRR24507263	SAMN35007620	Sample_D_RNA-ILMR2_Illumina-lib2	Sample_D	targeted RNA	ILMR2	Illumina	lib2	paired	7864788		100	96.3	34	Sample_D_RNA-ILMR2_Illumina-lib2_part1.R1.fastq.gz, Sample_D_RNA-ILMR2_Illumina-lib2_part1.R2.fastq.gz, Sample_D_RNA-ILMR2_Illumina-lib2_part2.R1.fastq.gz, Sample_D_RNA-ILMR2_Illumina-lib2_part2.R2.fastq.gz, Sample_D_RNA-ILMR2_Illumina-lib2_part3.R1.fastq.gz, Sample_D_RNA-ILMR2_Illumina-lib2_part3.R2.fastq.gz, Sample_D_RNA-ILMR2_Illumina-lib2_part4.R1.fastq.gz, Sample_D_RNA-ILMR2_Illumina-lib2_pa…
SRR24507262	SAMN35007620	Sample_D_RNA-ILMR2_Illumina-lib3	Sample_D	targeted RNA	ILMR2	Illumina	lib3	paired	9232326		100	96.7	34	Sample_D_RNA-ILMR2_Illumina-lib3_part1.R1.fastq.gz, Sample_D_RNA-ILMR2_Illumina-lib3_part1.R2.fastq.gz, Sample_D_RNA-ILMR2_Illumina-lib3_part2.R1.fastq.gz, Sample_D_RNA-ILMR2_Illumina-lib3_part2.R2.fastq.gz, Sample_D_RNA-ILMR2_Illumina-lib3_part3.R1.fastq.gz, Sample_D_RNA-ILMR2_Illumina-lib3_part3.R2.fastq.gz, Sample_D_RNA-ILMR2_Illumina-lib3_part4.R1.fastq.gz, Sample_D_RNA-ILMR2_Illumina-lib3_pa…
SRR24507261	SAMN35007620	Sample_D_RNA-ILMR2_Illumina-lib4	Sample_D	targeted RNA	ILMR2	Illumina	lib4	paired	14068663		100	96.8	34	Sample_D_RNA-ILMR2_Illumina-lib4_part1.R1.fastq.gz, Sample_D_RNA-ILMR2_Illumina-lib4_part1.R2.fastq.gz, Sample_D_RNA-ILMR2_Illumina-lib4_part2.R1.fastq.gz, Sample_D_RNA-ILMR2_Illumina-lib4_part2.R2.fastq.gz, Sample_D_RNA-ILMR2_Illumina-lib4_part3.R1.fastq.gz, Sample_D_RNA-ILMR2_Illumina-lib4_part3.R2.fastq.gz, Sample_D_RNA-ILMR2_Illumina-lib4_part4.R1.fastq.gz, Sample_D_RNA-ILMR2_Illumina-lib4_pa…
SRR24507260	SAMN35007631	Sample_E_RNA-ILMR2_Illumina-lib1	Sample_E	targeted RNA	ILMR2	Illumina	lib1	paired	11721569		100	96.8	34	Sample_E_RNA-ILMR2_Illumina-lib1_part1.R1.fastq.gz, Sample_E_RNA-ILMR2_Illumina-lib1_part1.R2.fastq.gz, Sample_E_RNA-ILMR2_Illumina-lib1_part2.R1.fastq.gz, Sample_E_RNA-ILMR2_Illumina-lib1_part2.R2.fastq.gz, Sample_E_RNA-ILMR2_Illumina-lib1_part3.R1.fastq.gz, Sample_E_RNA-ILMR2_Illumina-lib1_part3.R2.fastq.gz, Sample_E_RNA-ILMR2_Illumina-lib1_part4.R1.fastq.gz, Sample_E_RNA-ILMR2_Illumina-lib1_pa…
SRR24507259	SAMN35007631	Sample_E_RNA-ILMR2_Illumina-lib2	Sample_E	targeted RNA	ILMR2	Illumina	lib2	paired	5288691		100	96	34	Sample_E_RNA-ILMR2_Illumina-lib2_part1.R1.fastq.gz, Sample_E_RNA-ILMR2_Illumina-lib2_part1.R2.fastq.gz, Sample_E_RNA-ILMR2_Illumina-lib2_part2.R1.fastq.gz, Sample_E_RNA-ILMR2_Illumina-lib2_part2.R2.fastq.gz, Sample_E_RNA-ILMR2_Illumina-lib2_part3.R1.fastq.gz, Sample_E_RNA-ILMR2_Illumina-lib2_part3.R2.fastq.gz, Sample_E_RNA-ILMR2_Illumina-lib2_part4.R1.fastq.gz, Sample_E_RNA-ILMR2_Illumina-lib2_pa…
SRR24507258	SAMN35007631	Sample_E_RNA-ILMR2_Illumina-lib3	Sample_E	targeted RNA	ILMR2	Illumina	lib3	paired	10687520		100	95.4	34	Sample_E_RNA-ILMR2_Illumina-lib3_part1.R1.fastq.gz, Sample_E_RNA-ILMR2_Illumina-lib3_part1.R2.fastq.gz, Sample_E_RNA-ILMR2_Illumina-lib3_part2.R1.fastq.gz, Sample_E_RNA-ILMR2_Illumina-lib3_part2.R2.fastq.gz, Sample_E_RNA-ILMR2_Illumina-lib3_part3.R1.fastq.gz, Sample_E_RNA-ILMR2_Illumina-lib3_part3.R2.fastq.gz, Sample_E_RNA-ILMR2_Illumina-lib3_part4.R1.fastq.gz, Sample_E_RNA-ILMR2_Illumina-lib3_pa…
SRR24507257	SAMN35007631	Sample_E_RNA-ILMR2_Illumina-lib4	Sample_E	targeted RNA	ILMR2	Illumina	lib4	paired	10832906		100	95	34	Sample_E_RNA-ILMR2_Illumina-lib4_part1.R1.fastq.gz, Sample_E_RNA-ILMR2_Illumina-lib4_part1.R2.fastq.gz, Sample_E_RNA-ILMR2_Illumina-lib4_part2.R1.fastq.gz, Sample_E_RNA-ILMR2_Illumina-lib4_part2.R2.fastq.gz, Sample_E_RNA-ILMR2_Illumina-lib4_part3.R1.fastq.gz, Sample_E_RNA-ILMR2_Illumina-lib4_part3.R2.fastq.gz, Sample_E_RNA-ILMR2_Illumina-lib4_part4.R1.fastq.gz, Sample_E_RNA-ILMR2_Illumina-lib4_pa…
SRR24507377	SAMN35007616	Sample_A_RNA-ILMR3_Illumina-lib1	Sample_A	targeted RNA	ILMR3	Illumina	lib1	paired	44067916		100	96.1	34	Sample_A_RNA-ILMR3_Illumina-lib1_part1.R1.fastq.gz, Sample_A_RNA-ILMR3_Illumina-lib1_part1.R2.fastq.gz, Sample_A_RNA-ILMR3_Illumina-lib1_part2.R1.fastq.gz, Sample_A_RNA-ILMR3_Illumina-lib1_part2.R2.fastq.gz, Sample_A_RNA-ILMR3_Illumina-lib1_part3.R1.fastq.gz, Sample_A_RNA-ILMR3_Illumina-lib1_part3.R2.fastq.gz, Sample_A_RNA-ILMR3_Illumina-lib1_part4.R1.fastq.gz, Sample_A_RNA-ILMR3_Illumina-lib1_pa…
SRR24507376	SAMN35007616	Sample_A_RNA-ILMR3_Illumina-lib2	Sample_A	targeted RNA	ILMR3	Illumina	lib2	paired	28528034		100	97.1	34	Sample_A_RNA-ILMR3_Illumina-lib2_part1.R1.fastq.gz, Sample_A_RNA-ILMR3_Illumina-lib2_part1.R2.fastq.gz, Sample_A_RNA-ILMR3_Illumina-lib2_part2.R1.fastq.gz, Sample_A_RNA-ILMR3_Illumina-lib2_part2.R2.fastq.gz, Sample_A_RNA-ILMR3_Illumina-lib2_part3.R1.fastq.gz, Sample_A_RNA-ILMR3_Illumina-lib2_part3.R2.fastq.gz, Sample_A_RNA-ILMR3_Illumina-lib2_part4.R1.fastq.gz, Sample_A_RNA-ILMR3_Illumina-lib2_pa…
SRR24507365	SAMN35007616	Sample_A_RNA-ILMR3_Illumina-lib3	Sample_A	targeted RNA	ILMR3	Illumina	lib3	paired	17767989		100	95.7	34	Sample_A_RNA-ILMR3_Illumina-lib3_part1.R1.fastq.gz, Sample_A_RNA-ILMR3_Illumina-lib3_part1.R2.fastq.gz, Sample_A_RNA-ILMR3_Illumina-lib3_part2.R1.fastq.gz, Sample_A_RNA-ILMR3_Illumina-lib3_part2.R2.fastq.gz, Sample_A_RNA-ILMR3_Illumina-lib3_part3.R1.fastq.gz, Sample_A_RNA-ILMR3_Illumina-lib3_part3.R2.fastq.gz, Sample_A_RNA-ILMR3_Illumina-lib3_part4.R1.fastq.gz, Sample_A_RNA-ILMR3_Illumina-lib3_pa…
SRR24507364	SAMN35007616	Sample_A_RNA-ILMR3_Illumina-lib4	Sample_A	targeted RNA	ILMR3	Illumina	lib4	paired	17668623		100	96.9	34	Sample_A_RNA-ILMR3_Illumina-lib4_part1.R1.fastq.gz, Sample_A_RNA-ILMR3_Illumina-lib4_part1.R2.fastq.gz, Sample_A_RNA-ILMR3_Illumina-lib4_part2.R1.fastq.gz, Sample_A_RNA-ILMR3_Illumina-lib4_part2.R2.fastq.gz, Sample_A_RNA-ILMR3_Illumina-lib4_part3.R1.fastq.gz, Sample_A_RNA-ILMR3_Illumina-lib4_part3.R2.fastq.gz, Sample_A_RNA-ILMR3_Illumina-lib4_part4.R1.fastq.gz, Sample_A_RNA-ILMR3_Illumina-lib4_pa…
SRR24507363	SAMN35007617	Sample_B_RNA-ILMR3_Illumina-lib1	Sample_B	targeted RNA	ILMR3	Illumina	lib1	paired	28980978		100	96.8	34	Sample_B_RNA-ILMR3_Illumina-lib1_part1.R1.fastq.gz, Sample_B_RNA-ILMR3_Illumina-lib1_part1.R2.fastq.gz, Sample_B_RNA-ILMR3_Illumina-lib1_part2.R1.fastq.gz, Sample_B_RNA-ILMR3_Illumina-lib1_part2.R2.fastq.gz, Sample_B_RNA-ILMR3_Illumina-lib1_part3.R1.fastq.gz, Sample_B_RNA-ILMR3_Illumina-lib1_part3.R2.fastq.gz, Sample_B_RNA-ILMR3_Illumina-lib1_part4.R1.fastq.gz, Sample_B_RNA-ILMR3_Illumina-lib1_pa…
SRR24507362	SAMN35007617	Sample_B_RNA-ILMR3_Illumina-lib2	Sample_B	targeted RNA	ILMR3	Illumina	lib2	paired	29523606		100	96.1	34	Sample_B_RNA-ILMR3_Illumina-lib2_part1.R1.fastq.gz, Sample_B_RNA-ILMR3_Illumina-lib2_part1.R2.fastq.gz, Sample_B_RNA-ILMR3_Illumina-lib2_part2.R1.fastq.gz, Sample_B_RNA-ILMR3_Illumina-lib2_part2.R2.fastq.gz, Sample_B_RNA-ILMR3_Illumina-lib2_part3.R1.fastq.gz, Sample_B_RNA-ILMR3_Illumina-lib2_part3.R2.fastq.gz, Sample_B_RNA-ILMR3_Illumina-lib2_part4.R1.fastq.gz, Sample_B_RNA-ILMR3_Illumina-lib2_pa…
SRR24507361	SAMN35007617	Sample_B_RNA-ILMR3_Illumina-lib3	Sample_B	targeted RNA	ILMR3	Illumina	lib3	paired	18927889		100	96.4	34	Sample_B_RNA-ILMR3_Illumina-lib3_part1.R1.fastq.gz, Sample_B_RNA-ILMR3_Illumina-lib3_part1.R2.fastq.gz, Sample_B_RNA-ILMR3_Illumina-lib3_part2.R1.fastq.gz, Sample_B_RNA-ILMR3_Illumina-lib3_part2.R2.fastq.gz, Sample_B_RNA-ILMR3_Illumina-lib3_part3.R1.fastq.gz, Sample_B_RNA-ILMR3_Illumina-lib3_part3.R2.fastq.gz, Sample_B_RNA-ILMR3_Illumina-lib3_part4.R1.fastq.gz, Sample_B_RNA-ILMR3_Illumina-lib3_pa…
SRR24507360	SAMN35007617	Sample_B_RNA-ILMR3_Illumina-lib4	Sample_B	targeted RNA	ILMR3	Illumina	lib4	paired	28912923		100	95.2	34	Sample_B_RNA-ILMR3_Illumina-lib4_part1.R1.fastq.gz, Sample_B_RNA-ILMR3_Illumina-lib4_part1.R2.fastq.gz, Sample_B_RNA-ILMR3_Illumina-lib4_part2.R1.fastq.gz, Sample_B_RNA-ILMR3_Illumina-lib4_part2.R2.fastq.gz, Sample_B_RNA-ILMR3_Illumina-lib4_part3.R1.fastq.gz, Sample_B_RNA-ILMR3_Illumina-lib4_part3.R2.fastq.gz, Sample_B_RNA-ILMR3_Illumina-lib4_part4.R1.fastq.gz, Sample_B_RNA-ILMR3_Illumina-lib4_pa…
SRR24507359	SAMN35007618	Sample_C_RNA-ILMR3_Illumina-lib1	Sample_C	targeted RNA	ILMR3	Illumina	lib1	paired	31996407		100	96.9	34	Sample_C_RNA-ILMR3_Illumina-lib1_part1.R1.fastq.gz, Sample_C_RNA-ILMR3_Illumina-lib1_part1.R2.fastq.gz, Sample_C_RNA-ILMR3_Illumina-lib1_part2.R1.fastq.gz, Sample_C_RNA-ILMR3_Illumina-lib1_part2.R2.fastq.gz, Sample_C_RNA-ILMR3_Illumina-lib1_part3.R1.fastq.gz, Sample_C_RNA-ILMR3_Illumina-lib1_part3.R2.fastq.gz, Sample_C_RNA-ILMR3_Illumina-lib1_part4.R1.fastq.gz, Sample_C_RNA-ILMR3_Illumina-lib1_pa…
SRR24507358	SAMN35007618	Sample_C_RNA-ILMR3_Illumina-lib2	Sample_C	targeted RNA	ILMR3	Illumina	lib2	paired	29490181		100	96.3	34	Sample_C_RNA-ILMR3_Illumina-lib2_part1.R1.fastq.gz, Sample_C_RNA-ILMR3_Illumina-lib2_part1.R2.fastq.gz, Sample_C_RNA-ILMR3_Illumina-lib2_part2.R1.fastq.gz, Sample_C_RNA-ILMR3_Illumina-lib2_part2.R2.fastq.gz, Sample_C_RNA-ILMR3_Illumina-lib2_part3.R1.fastq.gz, Sample_C_RNA-ILMR3_Illumina-lib2_part3.R2.fastq.gz, Sample_C_RNA-ILMR3_Illumina-lib2_part4.R1.fastq.gz, Sample_C_RNA-ILMR3_Illumina-lib2_pa…
SRR24507375	SAMN35007618	Sample_C_RNA-ILMR3_Illumina-lib3	Sample_C	targeted RNA	ILMR3	Illumina	lib3	paired	20926374		100	96.3	34	Sample_C_RNA-ILMR3_Illumina-lib3_part1.R1.fastq.gz, Sample_C_RNA-ILMR3_Illumina-lib3_part1.R2.fastq.gz, Sample_C_RNA-ILMR3_Illumina-lib3_part2.R1.fastq.gz, Sample_C_RNA-ILMR3_Illumina-lib3_part2.R2.fastq.gz, Sample_C_RNA-ILMR3_Illumina-lib3_part3.R1.fastq.gz, Sample_C_RNA-ILMR3_Illumina-lib3_part3.R2.fastq.gz, Sample_C_RNA-ILMR3_Illumina-lib3_part4.R1.fastq.gz, Sample_C_RNA-ILMR3_Illumina-lib3_pa…
SRR24507374	SAMN35007618	Sample_C_RNA-ILMR3_Illumina-lib4	Sample_C	targeted RNA	ILMR3	Illumina	lib4	paired	42653050		100	95.9	34	Sample_C_RNA-ILMR3_Illumina-lib4_part1.R1.fastq.gz, Sample_C_RNA-ILMR3_Illumina-lib4_part1.R2.fastq.gz, Sample_C_RNA-ILMR3_Illumina-lib4_part2.R1.fastq.gz, Sample_C_RNA-ILMR3_Illumina-lib4_part2.R2.fastq.gz, Sample_C_RNA-ILMR3_Illumina-lib4_part3.R1.fastq.gz, Sample_C_RNA-ILMR3_Illumina-lib4_part3.R2.fastq.gz, Sample_C_RNA-ILMR3_Illumina-lib4_part4.R1.fastq.gz, Sample_C_RNA-ILMR3_Illumina-lib4_pa…
SRR24507373	SAMN35007620	Sample_D_RNA-ILMR3_Illumina-lib1	Sample_D	targeted RNA	ILMR3	Illumina	lib1	paired	37489562		100	96.8	34	Sample_D_RNA-ILMR3_Illumina-lib1_part1.R1.fastq.gz, Sample_D_RNA-ILMR3_Illumina-lib1_part1.R2.fastq.gz, Sample_D_RNA-ILMR3_Illumina-lib1_part2.R1.fastq.gz, Sample_D_RNA-ILMR3_Illumina-lib1_part2.R2.fastq.gz, Sample_D_RNA-ILMR3_Illumina-lib1_part3.R1.fastq.gz, Sample_D_RNA-ILMR3_Illumina-lib1_part3.R2.fastq.gz, Sample_D_RNA-ILMR3_Illumina-lib1_part4.R1.fastq.gz, Sample_D_RNA-ILMR3_Illumina-lib1_pa…
SRR24507372	SAMN35007620	Sample_D_RNA-ILMR3_Illumina-lib2	Sample_D	targeted RNA	ILMR3	Illumina	lib2	paired	24605828		100	96.3	34	Sample_D_RNA-ILMR3_Illumina-lib2_part1.R1.fastq.gz, Sample_D_RNA-ILMR3_Illumina-lib2_part1.R2.fastq.gz, Sample_D_RNA-ILMR3_Illumina-lib2_part2.R1.fastq.gz, Sample_D_RNA-ILMR3_Illumina-lib2_part2.R2.fastq.gz, Sample_D_RNA-ILMR3_Illumina-lib2_part3.R1.fastq.gz, Sample_D_RNA-ILMR3_Illumina-lib2_part3.R2.fastq.gz, Sample_D_RNA-ILMR3_Illumina-lib2_part4.R1.fastq.gz, Sample_D_RNA-ILMR3_Illumina-lib2_pa…
SRR24507371	SAMN35007620	Sample_D_RNA-ILMR3_Illumina-lib3	Sample_D	targeted RNA	ILMR3	Illumina	lib3	paired	18659075		100	95.8	34	Sample_D_RNA-ILMR3_Illumina-lib3_part1.R1.fastq.gz, Sample_D_RNA-ILMR3_Illumina-lib3_part1.R2.fastq.gz, Sample_D_RNA-ILMR3_Illumina-lib3_part2.R1.fastq.gz, Sample_D_RNA-ILMR3_Illumina-lib3_part2.R2.fastq.gz, Sample_D_RNA-ILMR3_Illumina-lib3_part3.R1.fastq.gz, Sample_D_RNA-ILMR3_Illumina-lib3_part3.R2.fastq.gz, Sample_D_RNA-ILMR3_Illumina-lib3_part4.R1.fastq.gz, Sample_D_RNA-ILMR3_Illumina-lib3_pa…
SRR24507370	SAMN35007620	Sample_D_RNA-ILMR3_Illumina-lib4	Sample_D	targeted RNA	ILMR3	Illumina	lib4	paired	68948908		100	96	34	Sample_D_RNA-ILMR3_Illumina-lib4_part1.R1.fastq.gz, Sample_D_RNA-ILMR3_Illumina-lib4_part1.R2.fastq.gz, Sample_D_RNA-ILMR3_Illumina-lib4_part2.R1.fastq.gz, Sample_D_RNA-ILMR3_Illumina-lib4_part2.R2.fastq.gz, Sample_D_RNA-ILMR3_Illumina-lib4_part3.R1.fastq.gz, Sample_D_RNA-ILMR3_Illumina-lib4_part3.R2.fastq.gz, Sample_D_RNA-ILMR3_Illumina-lib4_part4.R1.fastq.gz, Sample_D_RNA-ILMR3_Illumina-lib4_pa…
SRR24507369	SAMN35007631	Sample_E_RNA-ILMR3_Illumina-lib1	Sample_E	targeted RNA	ILMR3	Illumina	lib1	paired	30448778		100	96.5	34	Sample_E_RNA-ILMR3_Illumina-lib1_part1.R1.fastq.gz, Sample_E_RNA-ILMR3_Illumina-lib1_part1.R2.fastq.gz, Sample_E_RNA-ILMR3_Illumina-lib1_part2.R1.fastq.gz, Sample_E_RNA-ILMR3_Illumina-lib1_part2.R2.fastq.gz, Sample_E_RNA-ILMR3_Illumina-lib1_part3.R1.fastq.gz, Sample_E_RNA-ILMR3_Illumina-lib1_part3.R2.fastq.gz, Sample_E_RNA-ILMR3_Illumina-lib1_part4.R1.fastq.gz, Sample_E_RNA-ILMR3_Illumina-lib1_pa…
SRR24507368	SAMN35007631	Sample_E_RNA-ILMR3_Illumina-lib2	Sample_E	targeted RNA	ILMR3	Illumina	lib2	paired	17813301		100	96.1	34	Sample_E_RNA-ILMR3_Illumina-lib2_part1.R1.fastq.gz, Sample_E_RNA-ILMR3_Illumina-lib2_part1.R2.fastq.gz, Sample_E_RNA-ILMR3_Illumina-lib2_part2.R1.fastq.gz, Sample_E_RNA-ILMR3_Illumina-lib2_part2.R2.fastq.gz, Sample_E_RNA-ILMR3_Illumina-lib2_part3.R1.fastq.gz, Sample_E_RNA-ILMR3_Illumina-lib2_part3.R2.fastq.gz, Sample_E_RNA-ILMR3_Illumina-lib2_part4.R1.fastq.gz, Sample_E_RNA-ILMR3_Illumina-lib2_pa…
SRR24507367	SAMN35007631	Sample_E_RNA-ILMR3_Illumina-lib3	Sample_E	targeted RNA	ILMR3	Illumina	lib3	paired	17205437		100	96	34	Sample_E_RNA-ILMR3_Illumina-lib3_part1.R1.fastq.gz, Sample_E_RNA-ILMR3_Illumina-lib3_part1.R2.fastq.gz, Sample_E_RNA-ILMR3_Illumina-lib3_part2.R1.fastq.gz, Sample_E_RNA-ILMR3_Illumina-lib3_part2.R2.fastq.gz, Sample_E_RNA-ILMR3_Illumina-lib3_part3.R1.fastq.gz, Sample_E_RNA-ILMR3_Illumina-lib3_part3.R2.fastq.gz, Sample_E_RNA-ILMR3_Illumina-lib3_part4.R1.fastq.gz, Sample_E_RNA-ILMR3_Illumina-lib3_pa…
SRR24507366	SAMN35007631	Sample_E_RNA-ILMR3_Illumina-lib4	Sample_E	targeted RNA	ILMR3	Illumina	lib4	paired	56394103		100	95.1	34	Sample_E_RNA-ILMR3_Illumina-lib4_part1.R1.fastq.gz, Sample_E_RNA-ILMR3_Illumina-lib4_part1.R2.fastq.gz, Sample_E_RNA-ILMR3_Illumina-lib4_part2.R1.fastq.gz, Sample_E_RNA-ILMR3_Illumina-lib4_part2.R2.fastq.gz, Sample_E_RNA-ILMR3_Illumina-lib4_part3.R1.fastq.gz, Sample_E_RNA-ILMR3_Illumina-lib4_part3.R2.fastq.gz, Sample_E_RNA-ILMR3_Illumina-lib4_part4.R1.fastq.gz, Sample_E_RNA-ILMR3_Illumina-lib4_pa…
SRR24504469	SAMN35007616	Sample_A_RNA-ROCR1_Illumina-lib1	Sample_A	targeted RNA	ROCR1	Illumina	lib1	paired	48226759		101	96.2	35	Sample_A_RNA-ROCR1_Illumina-lib1.R1.fastq.gz, Sample_A_RNA-ROCR1_Illumina-lib1.R2.fastq.gz
SRR24504467	SAMN35007616	Sample_A_RNA-ROCR1_Illumina-lib2	Sample_A	targeted RNA	ROCR1	Illumina	lib2	paired	54478986		101	96.1	35	Sample_A_RNA-ROCR1_Illumina-lib2.R1.fastq.gz, Sample_A_RNA-ROCR1_Illumina-lib2.R2.fastq.gz
SRR24504445	SAMN35007616	Sample_A_RNA-ROCR1_Illumina-lib3	Sample_A	targeted RNA	ROCR1	Illumina	lib3	paired	49323131		101	96.5	35	Sample_A_RNA-ROCR1_Illumina-lib3.R1.fastq.gz, Sample_A_RNA-ROCR1_Illumina-lib3.R2.fastq.gz
SRR24504443	SAMN35007616	Sample_A_RNA-ROCR1_Illumina-lib4	Sample_A	targeted RNA	ROCR1	Illumina	lib4	paired	51012741		101	96.3	35	Sample_A_RNA-ROCR1_Illumina-lib4.R1.fastq.gz, Sample_A_RNA-ROCR1_Illumina-lib4.R2.fastq.gz
SRR24504441	SAMN35007617	Sample_B_RNA-ROCR1_Illumina-lib1	Sample_B	targeted RNA	ROCR1	Illumina	lib1	paired	48613421		101	96.2	35	Sample_B_RNA-ROCR1_Illumina-lib1.R1.fastq.gz, Sample_B_RNA-ROCR1_Illumina-lib1.R2.fastq.gz
SRR24504439	SAMN35007617	Sample_B_RNA-ROCR1_Illumina-lib2	Sample_B	targeted RNA	ROCR1	Illumina	lib2	paired	54234649		101	96	35	Sample_B_RNA-ROCR1_Illumina-lib2.R1.fastq.gz, Sample_B_RNA-ROCR1_Illumina-lib2.R2.fastq.gz
SRR24504437	SAMN35007617	Sample_B_RNA-ROCR1_Illumina-lib3	Sample_B	targeted RNA	ROCR1	Illumina	lib3	paired	50345880		101	96.2	35	Sample_B_RNA-ROCR1_Illumina-lib3.R1.fastq.gz, Sample_B_RNA-ROCR1_Illumina-lib3.R2.fastq.gz
SRR24504435	SAMN35007617	Sample_B_RNA-ROCR1_Illumina-lib4	Sample_B	targeted RNA	ROCR1	Illumina	lib4	paired	51875782		101	96.3	35	Sample_B_RNA-ROCR1_Illumina-lib4.R1.fastq.gz, Sample_B_RNA-ROCR1_Illumina-lib4.R2.fastq.gz
SRR24504433	SAMN35007618	Sample_C_RNA-ROCR1_Illumina-lib1	Sample_C	targeted RNA	ROCR1	Illumina	lib1	paired	51975546		101	96.3	35	Sample_C_RNA-ROCR1_Illumina-lib1.R1.fastq.gz, Sample_C_RNA-ROCR1_Illumina-lib1.R2.fastq.gz
SRR24504431	SAMN35007618	Sample_C_RNA-ROCR1_Illumina-lib2	Sample_C	targeted RNA	ROCR1	Illumina	lib2	paired	52437467		101	96.3	35	Sample_C_RNA-ROCR1_Illumina-lib2.R1.fastq.gz, Sample_C_RNA-ROCR1_Illumina-lib2.R2.fastq.gz
SRR24504465	SAMN35007618	Sample_C_RNA-ROCR1_Illumina-lib3	Sample_C	targeted RNA	ROCR1	Illumina	lib3	paired	49504904		101	96	35	Sample_C_RNA-ROCR1_Illumina-lib3.R1.fastq.gz, Sample_C_RNA-ROCR1_Illumina-lib3.R2.fastq.gz
SRR24504463	SAMN35007618	Sample_C_RNA-ROCR1_Illumina-lib4	Sample_C	targeted RNA	ROCR1	Illumina	lib4	paired	58174164		101	96.2	35	Sample_C_RNA-ROCR1_Illumina-lib4.R1.fastq.gz, Sample_C_RNA-ROCR1_Illumina-lib4.R2.fastq.gz
SRR24504461	SAMN35007620	Sample_D_RNA-ROCR1_Illumina-lib1	Sample_D	targeted RNA	ROCR1	Illumina	lib1	paired	56619640		101	96.3	35	Sample_D_RNA-ROCR1_Illumina-lib1.R1.fastq.gz, Sample_D_RNA-ROCR1_Illumina-lib1.R2.fastq.gz
SRR24504459	SAMN35007620	Sample_D_RNA-ROCR1_Illumina-lib2	Sample_D	targeted RNA	ROCR1	Illumina	lib2	paired	52754210		101	96.2	35	Sample_D_RNA-ROCR1_Illumina-lib2.R1.fastq.gz, Sample_D_RNA-ROCR1_Illumina-lib2.R2.fastq.gz
SRR24504457	SAMN35007620	Sample_D_RNA-ROCR1_Illumina-lib3	Sample_D	targeted RNA	ROCR1	Illumina	lib3	paired	59351168		101	96.2	35	Sample_D_RNA-ROCR1_Illumina-lib3.R1.fastq.gz, Sample_D_RNA-ROCR1_Illumina-lib3.R2.fastq.gz
SRR24504455	SAMN35007620	Sample_D_RNA-ROCR1_Illumina-lib4	Sample_D	targeted RNA	ROCR1	Illumina	lib4	paired	55677728		101	95.9	35	Sample_D_RNA-ROCR1_Illumina-lib4.R1.fastq.gz, Sample_D_RNA-ROCR1_Illumina-lib4.R2.fastq.gz
SRR24504453	SAMN35007631	Sample_E_RNA-ROCR1_Illumina-lib1	Sample_E	targeted RNA	ROCR1	Illumina	lib1	paired	50422817		101	96.2	35	Sample_E_RNA-ROCR1_Illumina-lib1.R1.fastq.gz, Sample_E_RNA-ROCR1_Illumina-lib1.R2.fastq.gz
SRR24504451	SAMN35007631	Sample_E_RNA-ROCR1_Illumina-lib2	Sample_E	targeted RNA	ROCR1	Illumina	lib2	paired	47917002		101	96.3	35	Sample_E_RNA-ROCR1_Illumina-lib2.R1.fastq.gz, Sample_E_RNA-ROCR1_Illumina-lib2.R2.fastq.gz
SRR24504449	SAMN35007631	Sample_E_RNA-ROCR1_Illumina-lib3	Sample_E	targeted RNA	ROCR1	Illumina	lib3	paired	47195950		101	96.2	35	Sample_E_RNA-ROCR1_Illumina-lib3.R1.fastq.gz, Sample_E_RNA-ROCR1_Illumina-lib3.R2.fastq.gz
SRR24504447	SAMN35007631	Sample_E_RNA-ROCR1_Illumina-lib4	Sample_E	targeted RNA	ROCR1	Illumina	lib4	paired	58410763		101	96.2	35	Sample_E_RNA-ROCR1_Illumina-lib4.R1.fastq.gz, Sample_E_RNA-ROCR1_Illumina-lib4.R2.fastq.gz
SRR24506121	SAMN35007616	Sample_A_RNA-ROCR2_Illumina-lib1	Sample_A	targeted RNA	ROCR2	Illumina	lib1	paired	39723744		101	97.3	35	Sample_A_RNA-ROCR2_Illumina-lib1.R1.fastq.gz, Sample_A_RNA-ROCR2_Illumina-lib1.R2.fastq.gz
SRR24506119	SAMN35007616	Sample_A_RNA-ROCR2_Illumina-lib2	Sample_A	targeted RNA	ROCR2	Illumina	lib2	paired	39351583		101	97.2	35	Sample_A_RNA-ROCR2_Illumina-lib2.R1.fastq.gz, Sample_A_RNA-ROCR2_Illumina-lib2.R2.fastq.gz
SRR24506097	SAMN35007616	Sample_A_RNA-ROCR2_Illumina-lib3	Sample_A	targeted RNA	ROCR2	Illumina	lib3	paired	43380629		101	97.5	35	Sample_A_RNA-ROCR2_Illumina-lib3.R1.fastq.gz, Sample_A_RNA-ROCR2_Illumina-lib3.R2.fastq.gz
SRR24506095	SAMN35007616	Sample_A_RNA-ROCR2_Illumina-lib4	Sample_A	targeted RNA	ROCR2	Illumina	lib4	paired	39527152		101	97.3	35	Sample_A_RNA-ROCR2_Illumina-lib4.R1.fastq.gz, Sample_A_RNA-ROCR2_Illumina-lib4.R2.fastq.gz
SRR24506093	SAMN35007617	Sample_B_RNA-ROCR2_Illumina-lib1	Sample_B	targeted RNA	ROCR2	Illumina	lib1	paired	43380616		101	97.3	35	Sample_B_RNA-ROCR2_Illumina-lib1.R1.fastq.gz, Sample_B_RNA-ROCR2_Illumina-lib1.R2.fastq.gz
SRR24506091	SAMN35007617	Sample_B_RNA-ROCR2_Illumina-lib2	Sample_B	targeted RNA	ROCR2	Illumina	lib2	paired	38132092		101	97.2	35	Sample_B_RNA-ROCR2_Illumina-lib2.R1.fastq.gz, Sample_B_RNA-ROCR2_Illumina-lib2.R2.fastq.gz
SRR24506089	SAMN35007617	Sample_B_RNA-ROCR2_Illumina-lib3	Sample_B	targeted RNA	ROCR2	Illumina	lib3	paired	41208526		101	97.4	35	Sample_B_RNA-ROCR2_Illumina-lib3.R1.fastq.gz, Sample_B_RNA-ROCR2_Illumina-lib3.R2.fastq.gz
SRR24506087	SAMN35007617	Sample_B_RNA-ROCR2_Illumina-lib4	Sample_B	targeted RNA	ROCR2	Illumina	lib4	paired	39103104		101	97.4	35	Sample_B_RNA-ROCR2_Illumina-lib4.R1.fastq.gz, Sample_B_RNA-ROCR2_Illumina-lib4.R2.fastq.gz
SRR24506085	SAMN35007618	Sample_C_RNA-ROCR2_Illumina-lib1	Sample_C	targeted RNA	ROCR2	Illumina	lib1	paired	40671866		101	97.3	35	Sample_C_RNA-ROCR2_Illumina-lib1.R1.fastq.gz, Sample_C_RNA-ROCR2_Illumina-lib1.R2.fastq.gz
SRR24506083	SAMN35007618	Sample_C_RNA-ROCR2_Illumina-lib2	Sample_C	targeted RNA	ROCR2	Illumina	lib2	paired	41672835		101	97.3	35	Sample_C_RNA-ROCR2_Illumina-lib2.R1.fastq.gz, Sample_C_RNA-ROCR2_Illumina-lib2.R2.fastq.gz
SRR24506117	SAMN35007618	Sample_C_RNA-ROCR2_Illumina-lib3	Sample_C	targeted RNA	ROCR2	Illumina	lib3	paired	41263574		101	97.2	35	Sample_C_RNA-ROCR2_Illumina-lib3.R1.fastq.gz, Sample_C_RNA-ROCR2_Illumina-lib3.R2.fastq.gz
SRR24506115	SAMN35007618	Sample_C_RNA-ROCR2_Illumina-lib4	Sample_C	targeted RNA	ROCR2	Illumina	lib4	paired	44988588		101	97.3	35	Sample_C_RNA-ROCR2_Illumina-lib4.R1.fastq.gz, Sample_C_RNA-ROCR2_Illumina-lib4.R2.fastq.gz
SRR24506113	SAMN35007620	Sample_D_RNA-ROCR2_Illumina-lib1	Sample_D	targeted RNA	ROCR2	Illumina	lib1	paired	42224415		101	97.4	35	Sample_D_RNA-ROCR2_Illumina-lib1.R1.fastq.gz, Sample_D_RNA-ROCR2_Illumina-lib1.R2.fastq.gz
SRR24506111	SAMN35007620	Sample_D_RNA-ROCR2_Illumina-lib2	Sample_D	targeted RNA	ROCR2	Illumina	lib2	paired	37249340		101	97.3	35	Sample_D_RNA-ROCR2_Illumina-lib2.R1.fastq.gz, Sample_D_RNA-ROCR2_Illumina-lib2.R2.fastq.gz
SRR24506109	SAMN35007620	Sample_D_RNA-ROCR2_Illumina-lib3	Sample_D	targeted RNA	ROCR2	Illumina	lib3	paired	40119624		101	97.3	35	Sample_D_RNA-ROCR2_Illumina-lib3.R1.fastq.gz, Sample_D_RNA-ROCR2_Illumina-lib3.R2.fastq.gz
SRR24506107	SAMN35007620	Sample_D_RNA-ROCR2_Illumina-lib4	Sample_D	targeted RNA	ROCR2	Illumina	lib4	paired	38113221		101	97.1	35	Sample_D_RNA-ROCR2_Illumina-lib4.R1.fastq.gz, Sample_D_RNA-ROCR2_Illumina-lib4.R2.fastq.gz
SRR24506105	SAMN35007631	Sample_E_RNA-ROCR2_Illumina-lib1	Sample_E	targeted RNA	ROCR2	Illumina	lib1	paired	37539522		101	97.2	35	Sample_E_RNA-ROCR2_Illumina-lib1.R1.fastq.gz, Sample_E_RNA-ROCR2_Illumina-lib1.R2.fastq.gz
SRR24506103	SAMN35007631	Sample_E_RNA-ROCR2_Illumina-lib2	Sample_E	targeted RNA	ROCR2	Illumina	lib2	paired	42758807		101	97.3	35	Sample_E_RNA-ROCR2_Illumina-lib2.R1.fastq.gz, Sample_E_RNA-ROCR2_Illumina-lib2.R2.fastq.gz
SRR24506101	SAMN35007631	Sample_E_RNA-ROCR2_Illumina-lib3	Sample_E	targeted RNA	ROCR2	Illumina	lib3	paired	38708592		101	97.3	35	Sample_E_RNA-ROCR2_Illumina-lib3.R1.fastq.gz, Sample_E_RNA-ROCR2_Illumina-lib3.R2.fastq.gz
SRR24506099	SAMN35007631	Sample_E_RNA-ROCR2_Illumina-lib4	Sample_E	targeted RNA	ROCR2	Illumina	lib4	paired	54149330		101	97.2	35	Sample_E_RNA-ROCR2_Illumina-lib4.R1.fastq.gz, Sample_E_RNA-ROCR2_Illumina-lib4.R2.fastq.gz
SRR24564593	SAMN35007616	Sample_A_RNA-AGLR2_Nanopore-F1	Sample_A	targeted RNA	AGLR2	Nanopore	F1	single	9773253		726			Sample_A_RNA-AGLR2_Nanopore-F1.fastq.gz
SRR24564592	SAMN35007616	Sample_A_RNA-AGLR2_Nanopore-F3	Sample_A	targeted RNA	AGLR2	Nanopore	F3	single	7237346		992			Sample_A_RNA-AGLR2_Nanopore-F3.fastq.gz
SRR24564563	SAMN35007617	Sample_B_RNA-AGLR2_Nanopore-F1	Sample_B	targeted RNA	AGLR2	Nanopore	F1	single	9465300		741			Sample_B_RNA-AGLR2_Nanopore-F1.fastq.gz
SRR24564562	SAMN35007617	Sample_B_RNA-AGLR2_Nanopore-F3	Sample_B	targeted RNA	AGLR2	Nanopore	F3	single	6385355		875			Sample_B_RNA-AGLR2_Nanopore-F3.fastq.gz
SRR24564559	SAMN35007618	Sample_C_RNA-AGLR2_Nanopore-F1	Sample_C	targeted RNA	AGLR2	Nanopore	F1	single	9280002		681			Sample_C_RNA-AGLR2_Nanopore-F1.fastq.gz
SRR24564558	SAMN35007618	Sample_C_RNA-AGLR2_Nanopore-F3	Sample_C	targeted RNA	AGLR2	Nanopore	F3	single	8388709		809			Sample_C_RNA-AGLR2_Nanopore-F3.fastq.gz
SRR24564576	SAMN35007616	Sample_A_RNA-ROCR2_Nanopore-DoubleCapt_F1_lib1	Sample_A	targeted RNA	ROCR2	Nanopore	DoubleCapt	single	407053		1173			Sample_A_RNA-ROCR2_Nanopore-DoubleCapt_F1_lib1.fastq.gz
SRR24564575	SAMN35007616	Sample_A_RNA-ROCR2_Nanopore-DoubleCapt_F1_lib2	Sample_A	targeted RNA	ROCR2	Nanopore	DoubleCapt	single	246958		1134			Sample_A_RNA-ROCR2_Nanopore-DoubleCapt_F1_lib2.fastq.gz
SRR24564574	SAMN35007616	Sample_A_RNA-ROCR2_Nanopore-DoubleCapt_F1_lib3	Sample_A	targeted RNA	ROCR2	Nanopore	DoubleCapt	single	212846		1143			Sample_A_RNA-ROCR2_Nanopore-DoubleCapt_F1_lib3.fastq.gz
SRR24564573	SAMN35007616	Sample_A_RNA-ROCR2_Nanopore-DoubleCapt_F12_lib1	Sample_A	targeted RNA	ROCR2	Nanopore	DoubleCapt	single	393338		1432			Sample_A_RNA-ROCR2_Nanopore-DoubleCapt_F12_lib1.fastq.gz
SRR24564572	SAMN35007616	Sample_A_RNA-ROCR2_Nanopore-DoubleCapt_F12_lib2	Sample_A	targeted RNA	ROCR2	Nanopore	DoubleCapt	single	359047		1467			Sample_A_RNA-ROCR2_Nanopore-DoubleCapt_F12_lib2.fastq.gz
SRR24564571	SAMN35007616	Sample_A_RNA-ROCR2_Nanopore-DoubleCapt_F12_lib3	Sample_A	targeted RNA	ROCR2	Nanopore	DoubleCapt	single	268873		1462			Sample_A_RNA-ROCR2_Nanopore-DoubleCapt_F12_lib3.fastq.gz
SRR24564569	SAMN35007616	Sample_A_RNA-ROCR2_Nanopore-SingleCapt_F1_lib1	Sample_A	targeted RNA	ROCR2	Nanopore	SingleCapt	single	1662279		1022			Sample_A_RNA-ROCR2_Nanopore-SingleCapt_F1_lib1.fastq.gz
SRR24564568	SAMN35007616	Sample_A_RNA-ROCR2_Nanopore-SingleCapt_F1_lib2	Sample_A	targeted RNA	ROCR2	Nanopore	SingleCapt	single	1919119		1009			Sample_A_RNA-ROCR2_Nanopore-SingleCapt_F1_lib2.fastq.gz
SRR24564567	SAMN35007616	Sample_A_RNA-ROCR2_Nanopore-SingleCapt_F1_lib3	Sample_A	targeted RNA	ROCR2	Nanopore	SingleCapt	single	1182136		1008			Sample_A_RNA-ROCR2_Nanopore-SingleCapt_F1_lib3.fastq.gz
SRR24564566	SAMN35007616	Sample_A_RNA-ROCR2_Nanopore-SingleCapt_F12_lib1	Sample_A	targeted RNA	ROCR2	Nanopore	SingleCapt	single	1624610		1346			Sample_A_RNA-ROCR2_Nanopore-SingleCapt_F12_lib1.fastq.gz
SRR24564565	SAMN35007616	Sample_A_RNA-ROCR2_Nanopore-SingleCapt_F12_lib2	Sample_A	targeted RNA	ROCR2	Nanopore	SingleCapt	single	1798865		1363			Sample_A_RNA-ROCR2_Nanopore-SingleCapt_F12_lib2.fastq.gz
SRR24564564	SAMN35007616	Sample_A_RNA-ROCR2_Nanopore-SingleCapt_F12_lib3	Sample_A	targeted RNA	ROCR2	Nanopore	SingleCapt	single	2658894		1358			Sample_A_RNA-ROCR2_Nanopore-SingleCapt_F12_lib3.fastq.gz
SRR24564589	SAMN35007616	Sample_A_RNA-ROCR3_Nanopore-F1	Sample_A	targeted RNA	ROCR3	Nanopore	F1	single	9911333		854			Sample_A_RNA-ROCR3_Nanopore-F1.fastq.gz
SRR24564588	SAMN35007616	Sample_A_RNA-ROCR3_Nanopore-F3	Sample_A	targeted RNA	ROCR3	Nanopore	F3	single	3447452		1234			Sample_A_RNA-ROCR3_Nanopore-F3.fastq.gz
SRR24823334	SAMN35593538	SampleA_in_silico_merge_RNA-ROCR3_Nanopore-F12	Sample_A_in_silico_merge	targeted RNA	ROCR3	Nanopore	F12	single	61177044		1322			SampleA_in_silico_merge_RNA-ROCR3_Nanopore-F12.fastq.gz
SRR24823335	SAMN35593538	SampleA_in_silico_merge_RNA-ROCR3_Nanopore-F3	Sample_A_in_silico_merge	targeted RNA	ROCR3	Nanopore	F3	single	26032329		1625			SampleA_in_silico_merge_RNA-ROCR3_Nanopore-F3.fastq.gz
SRR24564585	SAMN35007617	Sample_B_RNA-ROCR3_Nanopore-F1	Sample_B	targeted RNA	ROCR3	Nanopore	F1	single	10609529		952			Sample_B_RNA-ROCR3_Nanopore-F1.fastq.gz
SRR24564584	SAMN35007617	Sample_B_RNA-ROCR3_Nanopore-F3	Sample_B	targeted RNA	ROCR3	Nanopore	F3	single	4606639		1306			Sample_B_RNA-ROCR3_Nanopore-F3.fastq.gz
SRR24564580	SAMN35007618	Sample_C_RNA-ROCR3_Nanopore-F1	Sample_C	targeted RNA	ROCR3	Nanopore	F1	single	7920424		1038			Sample_C_RNA-ROCR3_Nanopore-F1.fastq.gz
SRR24564579	SAMN35007618	Sample_C_RNA-ROCR3_Nanopore-F3	Sample_C	targeted RNA	ROCR3	Nanopore	F3	single	2505705		1402			Sample_C_RNA-ROCR3_Nanopore-F3.fastq.gz
SRR24564581	SAMN35007616	Sample_A_RNA-AGLR2_PacBio-F1	Sample_A	targeted RNA	AGLR2	PacBio	F1	single	2678925		731			Sample_A_RNA-AGLR2_PacBio-F1.bam
SRR24564570	SAMN35007616	Sample_A_RNA-AGLR2_PacBio-F3	Sample_A	targeted RNA	AGLR2	PacBio	F3	single	835228		883			Sample_A_RNA-AGLR2_PacBio-F3.bam
SRR24564561	SAMN35007617	Sample_B_RNA-AGLR2_PacBio-F1	Sample_B	targeted RNA	AGLR2	PacBio	F1	single	1206238		732			Sample_B_RNA-AGLR2_PacBio-F1.bam
SRR24564560	SAMN35007617	Sample_B_RNA-AGLR2_PacBio-F3	Sample_B	targeted RNA	AGLR2	PacBio	F3	single	2149840		779			Sample_B_RNA-AGLR2_PacBio-F3.bam
SRR24564591	SAMN35007618	Sample_C_RNA-AGLR2_PacBio-F1	Sample_C	targeted RNA	AGLR2	PacBio	F1	single	928997		652			Sample_C_RNA-AGLR2_PacBio-F1.bam
SRR24564590	SAMN35007618	Sample_C_RNA-AGLR2_PacBio-F3	Sample_C	targeted RNA	AGLR2	PacBio	F3	single	2229798		740			Sample_C_RNA-AGLR2_PacBio-F3.bam
SRR24564587	SAMN35007616	Sample_A_RNA-ROCR3_PacBio-F1	Sample_A	targeted RNA	ROCR3	PacBio	F1	single	2530204		1442			Sample_A_RNA-ROCR3_PacBio-F1.bam
SRR24564586	SAMN35007616	Sample_A_RNA-ROCR3_PacBio-F3	Sample_A	targeted RNA	ROCR3	PacBio	F3	single	2079378		1745			Sample_A_RNA-ROCR3_PacBio-F3.bam
SRR24823336	SAMN35593538	SampleA_in_silico_merge_RNA-ROCR3_PacBio-F12	Sample_A_in_silico_merge	targeted RNA	ROCR3	PacBio	F12	single	1600594		2230			SampleA_in_silico_merge_RNA-ROCR3_PacBio-F12.bam
SRR24823337	SAMN35593538	SampleA_in_silico_merge_RNA-ROCR3_PacBio-F3	Sample_A_in_silico_merge	targeted RNA	ROCR3	PacBio	F3	single	1733277		2678			SampleA_in_silico_merge_RNA-ROCR3_PacBio-F3.bam
SRR24564583	SAMN35007617	Sample_B_RNA-ROCR3_PacBio-F1	Sample_B	targeted RNA	ROCR3	PacBio	F1	single	863193		1496			Sample_B_RNA-ROCR3_PacBio-F1.bam
SRR24564582	SAMN35007617	Sample_B_RNA-ROCR3_PacBio-F3	Sample_B	targeted RNA	ROCR3	PacBio	F3	single	2300626		1810			Sample_B_RNA-ROCR3_PacBio-F3.bam
SRR24564578	SAMN35007618	Sample_C_RNA-ROCR3_PacBio-F1	Sample_C	targeted RNA	ROCR3	PacBio	F1	single	1754340		1629			Sample_C_RNA-ROCR3_PacBio-F1.bam
SRR24564577	SAMN35007618	Sample_C_RNA-ROCR3_PacBio-F3	Sample_C	targeted RNA	ROCR3	PacBio	F3	single	3521982		1646			Sample_C_RNA-ROCR3_PacBio-F3.bam
SRR24510080	SAMN35007773	Sample_A_totalRNA-PolyA_Illumina-lib1	Sample_A	total RNA	PolyA	Illumina	lib1	paired	167832733		151	97.4	35	Sample_A_totalRNA-PolyA_Illumina-lib1.R1.fastq.gz, Sample_A_totalRNA-PolyA_Illumina-lib1.R2.fastq.gz
SRR24510079	SAMN35007773	Sample_A_totalRNA-PolyA_Illumina-lib2	Sample_A	total RNA	PolyA	Illumina	lib2	paired	146473088		151	97.2	35	Sample_A_totalRNA-PolyA_Illumina-lib2.R1.fastq.gz, Sample_A_totalRNA-PolyA_Illumina-lib2.R2.fastq.gz
SRR24510076	SAMN35007773	Sample_A_totalRNA-PolyA_Illumina-lib3	Sample_A	total RNA	PolyA	Illumina	lib3	paired	176076108		151	97.4	35	Sample_A_totalRNA-PolyA_Illumina-lib3.R1.fastq.gz, Sample_A_totalRNA-PolyA_Illumina-lib3.R2.fastq.gz
SRR24510075	SAMN35007773	Sample_A_totalRNA-PolyA_Illumina-lib4	Sample_A	total RNA	PolyA	Illumina	lib4	paired	139333204		151	97.1	35	Sample_A_totalRNA-PolyA_Illumina-lib4.R1.fastq.gz, Sample_A_totalRNA-PolyA_Illumina-lib4.R2.fastq.gz
SRR24510074	SAMN35007774	Sample_B_totalRNA-PolyA_Illumina-lib1	Sample_B	total RNA	PolyA	Illumina	lib1	paired	156716802		151	97.2	35	Sample_B_totalRNA-PolyA_Illumina-lib1.R1.fastq.gz, Sample_B_totalRNA-PolyA_Illumina-lib1.R2.fastq.gz
SRR24510073	SAMN35007774	Sample_B_totalRNA-PolyA_Illumina-lib2	Sample_B	total RNA	PolyA	Illumina	lib2	paired	158039979		151	97.2	35	Sample_B_totalRNA-PolyA_Illumina-lib2.R1.fastq.gz, Sample_B_totalRNA-PolyA_Illumina-lib2.R2.fastq.gz
SRR24510072	SAMN35007774	Sample_B_totalRNA-PolyA_Illumina-lib3	Sample_B	total RNA	PolyA	Illumina	lib3	paired	169876302		151	97.5	35	Sample_B_totalRNA-PolyA_Illumina-lib3.R1.fastq.gz, Sample_B_totalRNA-PolyA_Illumina-lib3.R2.fastq.gz
SRR24510071	SAMN35007774	Sample_B_totalRNA-PolyA_Illumina-lib4	Sample_B	total RNA	PolyA	Illumina	lib4	paired	155109056		151	97.3	35	Sample_B_totalRNA-PolyA_Illumina-lib4.R1.fastq.gz, Sample_B_totalRNA-PolyA_Illumina-lib4.R2.fastq.gz
SRR24510070	SAMN35007775	Sample_C_totalRNA-PolyA_Illumina-lib1	Sample_C	total RNA	PolyA	Illumina	lib1	paired	147440072		151	97.2	35	Sample_C_totalRNA-PolyA_Illumina-lib1.R1.fastq.gz, Sample_C_totalRNA-PolyA_Illumina-lib1.R2.fastq.gz
SRR24510069	SAMN35007775	Sample_C_totalRNA-PolyA_Illumina-lib2	Sample_C	total RNA	PolyA	Illumina	lib2	paired	154840762		151	97.3	35	Sample_C_totalRNA-PolyA_Illumina-lib2.R1.fastq.gz, Sample_C_totalRNA-PolyA_Illumina-lib2.R2.fastq.gz
SRR24510078	SAMN35007775	Sample_C_totalRNA-PolyA_Illumina-lib3	Sample_C	total RNA	PolyA	Illumina	lib3	paired	203831713		151	97.4	35	Sample_C_totalRNA-PolyA_Illumina-lib3.R1.fastq.gz, Sample_C_totalRNA-PolyA_Illumina-lib3.R2.fastq.gz
SRR24510077	SAMN35007775	Sample_C_totalRNA-PolyA_Illumina-lib4	Sample_C	total RNA	PolyA	Illumina	lib4	paired	130327832		151	97.5	35	Sample_C_totalRNA-PolyA_Illumina-lib4.R1.fastq.gz, Sample_C_totalRNA-PolyA_Illumina-lib4.R2.fastq.gz
SRR24511773	SAMN35007773	Sample_A_totalRNA-Ribozero_Illumina-lib1	Sample_A	total RNA	Ribozero	Illumina	lib1	paired	138612364		151	97.4	35	Sample_A_totalRNA-Ribozero_Illumina-lib1.R1.fastq.gz, Sample_A_totalRNA-Ribozero_Illumina-lib1.R2.fastq.gz
SRR24511772	SAMN35007773	Sample_A_totalRNA-Ribozero_Illumina-lib2	Sample_A	total RNA	Ribozero	Illumina	lib2	paired	124511793		151	97.7	35	Sample_A_totalRNA-Ribozero_Illumina-lib2.R1.fastq.gz, Sample_A_totalRNA-Ribozero_Illumina-lib2.R2.fastq.gz
SRR24511769	SAMN35007773	Sample_A_totalRNA-Ribozero_Illumina-lib3	Sample_A	total RNA	Ribozero	Illumina	lib3	paired	122698623		151	97.5	35	Sample_A_totalRNA-Ribozero_Illumina-lib3.R1.fastq.gz, Sample_A_totalRNA-Ribozero_Illumina-lib3.R2.fastq.gz
SRR24511768	SAMN35007773	Sample_A_totalRNA-Ribozero_Illumina-lib4	Sample_A	total RNA	Ribozero	Illumina	lib4	paired	123426260		151	97.4	35	Sample_A_totalRNA-Ribozero_Illumina-lib4.R1.fastq.gz, Sample_A_totalRNA-Ribozero_Illumina-lib4.R2.fastq.gz
SRR24511767	SAMN35007774	Sample_B_totalRNA-Ribozero_Illumina-lib1	Sample_B	total RNA	Ribozero	Illumina	lib1	paired	120933984		151	97.4	35	Sample_B_totalRNA-Ribozero_Illumina-lib1.R1.fastq.gz, Sample_B_totalRNA-Ribozero_Illumina-lib1.R2.fastq.gz
SRR24511766	SAMN35007774	Sample_B_totalRNA-Ribozero_Illumina-lib2	Sample_B	total RNA	Ribozero	Illumina	lib2	paired	149718190		151	97.5	35	Sample_B_totalRNA-Ribozero_Illumina-lib2.R1.fastq.gz, Sample_B_totalRNA-Ribozero_Illumina-lib2.R2.fastq.gz
SRR24511765	SAMN35007774	Sample_B_totalRNA-Ribozero_Illumina-lib3	Sample_B	total RNA	Ribozero	Illumina	lib3	paired	129570446		151	97.3	35	Sample_B_totalRNA-Ribozero_Illumina-lib3.R1.fastq.gz, Sample_B_totalRNA-Ribozero_Illumina-lib3.R2.fastq.gz
SRR24511764	SAMN35007774	Sample_B_totalRNA-Ribozero_Illumina-lib4	Sample_B	total RNA	Ribozero	Illumina	lib4	paired	128831309		151	97.4	35	Sample_B_totalRNA-Ribozero_Illumina-lib4.R1.fastq.gz, Sample_B_totalRNA-Ribozero_Illumina-lib4.R2.fastq.gz
SRR24511763	SAMN35007775	Sample_C_totalRNA-Ribozero_Illumina-lib1	Sample_C	total RNA	Ribozero	Illumina	lib1	paired	116620063		151	97.3	35	Sample_C_totalRNA-Ribozero_Illumina-lib1.R1.fastq.gz, Sample_C_totalRNA-Ribozero_Illumina-lib1.R2.fastq.gz
SRR24511762	SAMN35007775	Sample_C_totalRNA-Ribozero_Illumina-lib2	Sample_C	total RNA	Ribozero	Illumina	lib2	paired	144766857		151	97.5	35	Sample_C_totalRNA-Ribozero_Illumina-lib2.R1.fastq.gz, Sample_C_totalRNA-Ribozero_Illumina-lib2.R2.fastq.gz
SRR24511771	SAMN35007775	Sample_C_totalRNA-Ribozero_Illumina-lib3	Sample_C	total RNA	Ribozero	Illumina	lib3	paired	144794079		151	97.5	35	Sample_C_totalRNA-Ribozero_Illumina-lib3.R1.fastq.gz, Sample_C_totalRNA-Ribozero_Illumina-lib3.R2.fastq.gz
SRR24511770	SAMN35007775	Sample_C_totalRNA-Ribozero_Illumina-lib4	Sample_C	total RNA	Ribozero	Illumina	lib4	paired	147481930		151	97.6	35	Sample_C_totalRNA-Ribozero_Illumina-lib4.R1.fastq.gz, Sample_C_totalRNA-Ribozero_Illumina-lib4.R2.fastq.gz
SRR24511722	SAMN35007773	Sample_A_totalRNA-DirectRNA_Nanopore	Sample_A	total RNA	DirectRNA	Nanopore		single	2048326		871			Sample_A_totalRNA-DirectRNA_Nanopore.fastq.gz
SRR24511721	SAMN35007774	Sample_B_totalRNA-DirectRNA_Nanopore	Sample_B	total RNA	DirectRNA	Nanopore		single	730233		860			Sample_B_totalRNA-DirectRNA_Nanopore.fastq.gz
SRR24511720	SAMN35007773	Sample_A_totalRNA-WTS_Pacbio	Sample_A	total RNA	WTS	Pacbio		single	23956224		2822			Sample_A_totalRNA-WTS_Pacbio.bam
