# Supplementary material for: Targeted DNA-seq and RNA-seq of Reference Samples with Short-read and Long-read Sequencing
Source: Sci Data. 2024 Aug 16;11:892. doi: 10.1038/s41597-024-03741-y (PMC11329654; doi:10.1038/s41597-024-03741-y)
Supplement: Supplementary file 3 — Supplemental Table 2 [file 41597_2024_3741_MOESM3_ESM.xlsx]

## Sheet: Gencode_36.all.gene_list
# Gene	Id	Chrom	from	to	Length of the longest transcript (nt)	Matched by at least one probe of A:Agilent, R:Roche.I:Illumina	Well covered in	Any probes mapping in a single gene	Any probes mapping in several genes	Per cent unique	probe bases mapping in a single gene	Any probe bases mapping in several genesU	AGLR2 probes mapping in a single gene	ROCR2 probes mapping in a single gene	ROCR3 probes mapping in a single gene	ILMR3 probes mapping in a single gene	AGLR1 probes mapping in a single gene	ROCR1 probes mapping in a single gene	ILMR1 probes mapping in a single gene	ILMR2 probes mapping in a single gene	AGLR2 probes mapping in several genes	ROCR2 probes mapping in several genes	ROCR3 probes mapping in several genes	ILMR3 probes mapping in several genes	AGLR1 probes mapping in several genes	ROCR1 probes mapping in several genes	ILMR1 probes mapping in several genes	ILMR2 probes mapping in several genes	AGLR2 probe bases mapping in a single gene	ROCR2 probe bases mapping in a single gene	ROCR3 probe bases mapping in a single gene	ILMR3 probe bases mapping in a single gene	AGLR1 probe bases mapping in a single gene	ROCR1 probe bases mapping in a single gene	ILMR1 probe bases mapping in a single gene	ILMR2 probe bases mapping in a single gene	AGLR2 probe bases mapping in several genes	ROCR2 probe bases mapping in several genes	ROCR3 probe bases mapping in several genes	ILMR3 probe bases mapping in several genes	AGLR1 probe bases mapping in several genes	ROCR1 probe bases mapping in several genes	ILMR1 probe bases mapping in several genes	ILMR2 probe bases mapping in several genes	AGLR2 coverage mapping in a single gene	ROCR2 coverage mapping in a single gene	ROCR3 coverage mapping in a single gene	ILMR3 coverage mapping in a single gene	AGLR1 coverage mapping in a single gene
ENSG00000000003.15	TSPAN6	chrX	100627108	100639991	3796	I3	I3	7		100	550					7																550																0.14
ENSG00000000005.6	TNMD	chrX	100584936	100599885	1205	I3	I3	9		100	691					9																691																0.57
ENSG00000000419.13	DPM1	chr20	50934867	50958555	1161	A2R2I3I2	A2R2I3I2	100		100	9243		38	32		10				20									4530	2358		755				1600									3.9	2.03		0.65
ENSG00000000457.14	SCYL3	chr1	169849631	169894267	6308	I3	I3	18	3	85.71	1414	240				18								3								1414								240								0.22
ENSG00000000460.17	C1orf112	chr1	169662007	169854080	4355	A2I3	I3	20	4	83.33	1587	352				20					1			3								1587					112			240								0.36
ENSG00000000938.13	FGR	chr1	27612064	27635185	2637	I3	I3	13		100	1039					13																1039																0.39
ENSG00000000971.16	CFH	chr1	196652043	196747504	6985	I3	I3	29	4	87.88	2318	320				29								4								2318								320								0.33
ENSG00000001036.14	FUCA2	chr6	143494812	143511720	2385	I3	I3	9	1	90	720	80				9								1								720								80								0.3
ENSG00000001084.13	GCLC	chr6	53497341	53616970	3785	I3	I3	26	3	89.65	2066	240				26								3								2066								240								0.55
ENSG00000001167.14	NFYA	chr6	41072945	41099976	3811	I3	I3	8	1	88.89	628	80				8								1								628								80								0.16
ENSG00000001460.18	STPG1	chr1	24356999	24416934	6016	A2I3	I3	12	1	92.31	960	114				12					1											960					114											0.16
ENSG00000001461.17	NIPAL3	chr1	24415802	24472976	5481	I3	I3	13		100	1022					13																1022																0.19
ENSG00000001497.18	LAS1L	chrX	65438549	65534810	7570	A2I3	I3	20	1	95.24	1569	110				20					1											1569					110											0.21
ENSG00000001561.7	ENPP4	chr6	46129989	46146688	4644	I3	I3	11		100	880					11																880																0.19
ENSG00000001617.12	SEMA3F	chr3	50155045	50189075	3607	I3	I3	20		100	1564					20																1564																0.43
ENSG00000001626.16	CFTR	chr7	117287120	117715971	6070	A2R2R3I3	A2R2R3I3	457	8	98.28	37740	657	68	165	187	37					1	2	3	2					8154	12513	14178	2895					120	151	226	160					1.34	2.06	2.34	0.48
ENSG00000001629.10	ANKIB1	chr7	92245974	92401383	6340	I3	I3	31		100	2445					31																2445																0.39
ENSG00000001630.17	CYP51A1	chr7	92112153	92134803	3155	I3	I3	2	10	16.67	158	798				2								10								158								798								0.05
ENSG00000001631.16	KRIT1	chr7	92198969	92246166	4762	I3	I3	8	15	34.78	624	1170				8								15								624								1170								0.13
ENSG00000002016.18	RAD52	chr12	911736	990053	3023	A2R2I3A1	A2R2I3A1	308	11	96.55	31118	1153	137	117		14	40				5	4			2				16379	8890		1111	4738				600	313			240				5.42	2.94		0.37	1.57
ENSG00000002079.14	MYH16	chr7	99238829	99311130	5836	I3	I3	17	1	94.44	1360	80				17								1								1360								80								0.23
ENSG00000002330.14	BAD	chr11	64269830	64284704	1157	I3	I3	7	2	77.78	557	160				7								2								557								160								0.48
ENSG00000002549.12	LAP3	chr4	17577192	17607972	2213	I3	I3	14		100	1108					14																1108																0.5
ENSG00000002586.20	CD99	chrY	2691187	2741309	1278	I3	I3		20			1509												20																1509
ENSG00000002586.20_PAR_Y	CD99		0	0	1278	I3	I3		20			1509												20																1509
ENSG00000002587.10	HS3ST1	chr4	11393150	11429564	7160	I3		5		100	400					5																400																0.06
ENSG00000002726.21	AOC1	chr7	150824627	150861504	3135	I3	I3	14		100	1120					14																1120																0.36
ENSG00000002745.13	WNT16	chr7	121325367	121341104	3150	A2R2I3	A2R2I3	118		100	10131		27	82		9													3240	6175		716													1.03	1.96		0.23
ENSG00000002746.15	HECW1	chr7	43112629	43566001	9453	A2R2R3I3R1	A2R2R3I3R1	873	4	99.54	72238	308	127	284	323	36		103						1		3			15222	21673	24628	2878		7837						80		228			1.61	2.29	2.61	0.3
ENSG00000002822.15	MAD1L1	chr7	1815793	2233243	2991	A2R2R3I3A1R1	A2R2R3I3A1R1	328	277	54.21	28808	25049	45	106	121	3	44	9			57	70	78	17	20	35			5377	8130	9279	231	5106	685			6840	5574	6191	1349	2323	2772			1.8	2.72	3.1	0.08	1.71
ENSG00000002834.18	LASP1	chr17	38869859	38921770	4023	A2R2I3A1R1I2	A2R2I3A1R1I2	349	3	99.15	32126	360	81	167		11	49	21		20					3				9707	12565		874	5828	1552		1600					360				2.41	3.12		0.22	1.45
ENSG00000002919.15	SNX11	chr17	48103357	48123601	2992	I3	I3	9		100	718					9																718																0.24
ENSG00000002933.9	TMEM176A	chr7	150800403	150805118	2065	I3	I3	6		100	480					6																480																0.23
ENSG00000003056.8	M6PR	chr12	8940361	8949761	2450	I3	I3	6	2	75	480	160				6								2								480								160								0.2
ENSG00000003096.14	KLHL13	chrX	117897813	118117340	5331	I3	I3	17		100	1333					17																1333																0.25
ENSG00000003137.8	CYP26B1	chr2	72129238	72148038	4732	I3	I3	20		100	1598					20																1598																0.34
ENSG00000003147.19	ICA1	chr7	8113184	8262687	2440	I3	I3	14		100	1099					14																1099																0.45
ENSG00000003249.15	DBNDD1	chr16	90004871	90019890	2889	I3	I3	9		100	716					9																716																0.25
ENSG00000003393.15	ALS2	chr2	201700267	201780956	6675	I3	I3	40		100	3137					40																3137																0.47
ENSG00000003400.15	CASP10	chr2	201182898	201229406	5814	A2R2R3I3R1	A2R2R3I3R1	493		100	40919		87	163	184	18		41											10429	12163	13778	1396		3153											1.79	2.09	2.37	0.24
ENSG00000003402.20	CFLAR	chr2	201116154	201176687	14612	I3		14	2	87.5	1111	160				14								2								1111								160								0.08
ENSG00000003436.16	TFPI	chr2	187464230	187565760	7690	I3	I3	11		100	880					11																880																0.11
ENSG00000003509.16	NDUFAF7	chr2	37231631	37253403	2974	I3	I3	14	1	93.33	1108	80				14								1								1108								80								0.37
ENSG00000003756.17	RBM5	chr3	50088919	50119021	5616	A2R2I3	A2R2I3	370	25	93.67	34300	2223	142	209		19					6	12		7					17023	15788		1489					720	943		560					3.03	2.81		0.27
ENSG00000003987.14	MTMR7	chr8	17296794	17413528	5110	I3	I3	12	2	85.71	960	160				12								2								960								160								0.19
ENSG00000003989.18	SLC7A2	chr8	17497088	17570573	7638	I3	I3	17		100	1360					17																1360																0.18
ENSG00000004059.11	ARF5	chr7	127588386	127591700	1509	I3	I3	8		100	628					8																628																0.42
ENSG00000004139.14	SARM1	chr17	28364356	28404049	10277	I3	I3	15	8	65.22	1196	635				15								8								1196								635								0.12
ENSG00000004142.12	POLDIP2	chr17	28346633	28357527	2670	I3	I3	10		100	797					10																797																0.3
ENSG00000004399.13	PLXND1	chr3	129555214	129606676	6913	I3	I3	55		100	4372					55																4372																0.63
ENSG00000004455.17	AK2	chr1	33007940	33080996	5970	A2R2I3A1	A2R2I3A1	437	15	96.68	41637	1380	139	190		62	46				4	7		3	1				16661	14504		4954	5518				480	540		240	120				2.79	2.43		0.83	0.92
ENSG00000004468.13	CD38	chr4	15778275	15853232	5620	A2R2I3A1	A2R2I3A1	174		100	16175		51	94		10	19												6115	7026		780	2254												1.09	1.25		0.14	0.4
ENSG00000004478.8	FKBP4	chr12	2794970	2805423	3715	I3	I3	13	2	86.67	1038	160				13								2								1038								160								0.28
ENSG00000004487.17	KDM1A	chr1	23019443	23083689	3085	A2R2I3	A2R2I3	195		100	17510		63	108		24													7542	8068		1900													2.44	2.62		0.62
ENSG00000004534.15	RBM6	chr3	49940007	50100045	4324	A2R2I3I2	A2R2I3I2	358	20	94.71	31890	1823	107	164		28				59	6	12		2					12835	12122		2213				4720	720	943		160					2.97	2.8		0.51
ENSG00000004660.15	CAMKK1	chr17	3860315	3894891	3898	I3	I3	12		100	953					12																953																0.24
ENSG00000004700.16	RECQL	chr12	21468910	21501669	3745	I3	I3	15	3	83.33	1187	240				15								3								1187								240								0.32
ENSG00000004766.17	VPS50	chr7	93232340	93361123	5736	I3	I3	30		100	2370					30																2370																0.41
ENSG00000004776.13	HSPB6	chr19	35754566	35758079	1460	I3	I3	7	2	77.78	546	160				7								2								546								160								0.37
ENSG00000004777.18	ARHGAP33	chr19	35774532	35788822	4219	I3	I3	41	1	97.62	3267	80				41								1								3267								80								0.77
ENSG00000004779.10	NDUFAB1	chr16	23581014	23596316	885	I3	I3	6		100	471					6																471																0.53
ENSG00000004799.8	PDK4	chr7	95583499	95596516	3601	I3	I3	12		100	951					12																951																0.26
ENSG00000004809.14	SLC22A16	chr6	110424687	110476641	2033	I3	I3	14		100	1095					14																1095																0.54
ENSG00000004838.14	ZMYND10	chr3	50341110	50345732	1774	A2R2I3R1	A2R2I3	162		100	15255		66	81		13		2											7877	6201		1040		137											4.44	3.5		0.59
ENSG00000004846.16	ABCB5	chr7	20615207	20777038	5811	I3	I3	31		100	2467					31																2467																0.42
ENSG00000004848.8	ARX	chrX	25003694	25016420	2893	I3	I3	26		100	2079					26																2079																0.72
ENSG00000004864.14	SLC25A13	chr7	96120220	96322147	3192	I3	I3	33		100	2615					33																2615																0.82
ENSG00000004866.22	ST7	chr7	116953238	117230176	2899	I3	I3	15	3	83.33	1183	240				15								3								1183								240								0.41
ENSG00000004897.12	CDC27	chr17	47117703	47189422	5830	I3	I3	18	4	81.82	1436	320				18								4								1436								320								0.25
ENSG00000004939.15	SLC4A1	chr17	44248390	44268141	4954	I3	I3	24		100	1920					24																1920																0.39
ENSG00000004948.16	CALCR	chr7	93424486	93574730	3829	I3	I3	12		100	947					12																947																0.25
ENSG00000004961.15	HCCS	chrX	11111301	11123086	2312	I3	I3	7		100	560					7																560																0.24
ENSG00000004975.12	DVL2	chr17	7225342	7234517	2989	I3	I3	23		100	1829					23																1829																0.61
ENSG00000005001.10	PRSS22	chr16	2852730	2858170	1383	I3	I3	8		100	640					8																640																0.46
ENSG00000005007.13	UPF1	chr19	18831959	18868230	5321	I3	I3	31		100	2457					31																2457																0.46
ENSG00000005020.13	SKAP2	chr7	26667068	26995239	3839	I3	I3	11		100	859					11																859																0.22
ENSG00000005022.6	SLC25A5	chrX	119468422	119471396	1307	I3	I3	5	1	83.33	400	80				5								1								400								80								0.31
ENSG00000005059.16	MCUB	chr4	109560209	109688719	2230	I3	I3	10		100	798					10																798																0.36
ENSG00000005073.6	HOXA11	chr7	27181157	27185232	2669	R2I3R1I2	R2I3R1I2	88	23	79.28	6684	1752		66		5		5		12				8		15				4949		400		375		960				640		1112				1.85		0.15
ENSG00000005075.15	POLR2J	chr7	102473118	102478907	932	I3	I3	1	8	11.11	80	628				1								8								80								628								0.09
ENSG00000005100.13	DHX33	chr17	5440917	5468982	5535	I3	I3	19		100	1520					19																1520																0.27
ENSG00000005102.14	MEOX1	chr17	43640389	43661922	2674	I3	I3	5		100	400					5																400																0.15
ENSG00000005108.16	THSD7A	chr7	11370365	11832198	10655	A2R2I3R1	A2R2I3R1	512	7	98.65	43481	519	105	268		37		102						2		5			12600	20189		2947		7745						160		359			1.18	1.89		0.28
ENSG00000005156.12	LIG3	chr17	34980512	35009743	8382	A2R2R3I3	I3	35		100	2789		1	2	3	29													120	144	212	2313													0.01	0.02	0.03	0.28
ENSG00000005175.10	RPAP3	chr12	47661249	47706030	4339	I3	I3	18		100	1428					18																1428																0.33
ENSG00000005187.12	ACSM3	chr16	20610243	20797581	3311	R2I3	I3	16	2	88.89	1266	160		1		15								2						66		1200								160						0.02		0.36
ENSG00000005189.20	REXO5	chr16	20806429	20849665	2691	I3	I3	20		100	1600					20																1600																0.59
ENSG00000005194.15	CIAPIN1	chr16	57428187	57447420	2021	I3	I3	10		100	797					10																797																0.39
ENSG00000005206.17	SPPL2B	chr19	2328615	2355095	3691	I3	I3	15	7	68.18	1176	554				15								7								1176								554								0.32
ENSG00000005238.20	FAM214B	chr9	35104112	35116341	5771	I3	I3	14		100	1098					14																1098																0.19
ENSG00000005243.10	COPZ2	chr17	48026167	48038030	914	I3	I3	8		100	610					8																610																0.67
ENSG00000005249.13	PRKAR2B	chr7	107044705	107161811	3689	I3	I3	11		100	867					11																867																0.24
ENSG00000005302.19	MSL3	chrX	11758159	11775772	6544	I3	I3	16		100	1274					16																1274																0.19
ENSG00000005339.15	CREBBP	chr16	3725054	3880713	10790	A2R2I3A1R1I2	A2R2I3A1R1I2	1022		100	92029		190	364		76	124	169		99									22759	27563		6029	14698	13060		7920									2.11	2.55		0.56	1.36
ENSG00000005379.17	TSPOAP1	chr17	58301228	58328795	7698	I3	I3	49	1	98	3911	80				49								1								3911								80								0.51
ENSG00000005381.8	MPO	chr17	58269855	58280935	3216	I3	I3	22		100	1759					22																1759																0.55
ENSG00000005421.9	PON1	chr7	95297676	95324532	2393	I3	I3	14		100	1083					14																1083																0.45
ENSG00000005436.14	GCFC2	chr2	75652000	75710985	4367	I3	I3	21	2	91.3	1665	160				21								2								1665								160								0.38
ENSG00000005448.17	WDR54	chr2	74421678	74425755	2356	I3	I3	13		100	1031					13																1031																0.44
ENSG00000005469.12	CROT	chr7	87345664	87399794	3205	I3	I3	18		100	1429					18																1429																0.45
ENSG00000005471.19	ABCB4	chr7	87401696	87480435	4293	R2R3I3	I3	33	2	94.29	2608	164				33						1	1									2608						82	82									0.61
ENSG00000005483.21	KMT2E	chr7	105014190	105115019	7782	I3	I3	44	1	97.78	3515	80				44								1								3515								80								0.45
ENSG00000005486.17	RHBDD2	chr7	75842602	75888926	1878	I3	I3	10		100	792					10																792																0.42
ENSG00000005513.10	SOX8	chr16	981770	986979	4153	I3	I3	11		100	880					11																880																0.21
ENSG00000005700.15	IBTK	chr6	82169986	82247754	6040	I3	I3	35		100	2763					35																2763																0.46
ENSG00000005801.18	ZNF195	chr11	3339261	3379222	9943	I3	I3	17		100	1337					17																1337																0.13
ENSG00000005810.18	MYCBP2	chr13	77044657	77327094	15077	I3	I3	107	10	91.45	8503	800				107								10								8503								800								0.56
ENSG00000005812.11	FBXL3	chr13	76992598	77027195	3506	I3	I3	7	6	53.85	560	480				7								6								560								480								0.16
ENSG00000005844.19	ITGAL	chr16	30472658	30523567	7524	I3	I3	32	2	94.12	2523	160				32								2								2523								160								0.34
ENSG00000005882.12	PDK2	chr17	50094737	50112152	3364	I3	I3	12		100	957					12																957																0.28
ENSG00000005884.18	ITGA3	chr17	50055968	50090481	5479	I3	I3	30		100	2393					30																2393																0.44
ENSG00000005889.16	ZFX	chrX	24149173	24216255	7612	I3	I3	16		100	1280					16																1280																0.17
ENSG00000005893.16	LAMP2	chrX	120426148	120469365	6535	A2R2I3	A2R2I3	355		100	31715		114	226		15													13673	16850		1192													2.09	2.58		0.18
ENSG00000005961.19	ITGA2B	chr17	44372180	44389649	3479	I3	I3	46		100	3618					46																3618																1.04
ENSG00000005981.13	ASB4	chr7	95478444	95540233	3784	I3	I3	8		100	640					8																640																0.17
ENSG00000006007.12	GDE1	chr16	19501693	19522123	2907	I3	I3	8		100	640					8																640																0.22
ENSG00000006015.18	REX1BD	chr19	18588685	18592337	2465	I3	I3	9		100	720					9																720																0.29
ENSG00000006016.11	CRLF1	chr19	18572220	18607741	1741	I3	I3	11		100	858					11																858																0.49
ENSG00000006025.12	OSBPL7	chr17	47807372	47821834	4497	I3	I3	24		100	1900					24																1900																0.42
ENSG00000006042.12	TMEM98	chr17	32927910	32945106	4218	A2I3	I3	7		100	564		1			6													100			464													0.02			0.11
ENSG00000006047.13	YBX2	chr17	7288263	7294639	4553	I3	I3	23		100	1809					23																1809																0.4
ENSG00000006059.4	KRT33A	chr17	41346092	41350828	1303	I3	I3	7	4	63.64	560	320				7								4								560								320								0.43
ENSG00000006062.17	MAP3K14	chr17	45263119	45317029	4583	A2R2R3I3A1	A2R2R3I3A1	450	9	98.04	40005	880	96	140	157	25	32							5	4				11494	10724	12064	1978	3745							400	480				2.51	2.34	2.63	0.43	0.82
ENSG00000006071.15	ABCC8	chr11	17392498	17476879	6565	I3	I3	65	1	98.48	5169	80				65								1								5169								80								0.79
ENSG00000006116.4	CACNG3	chr16	24256335	24362412	1917	I3	I3	7		100	560					7																560																0.29
ENSG00000006118.15	TMEM132A	chr11	60924460	60937159	3981	I3	I3	27		100	2160					27																2160																0.54
ENSG00000006125.18	AP2B1	chr17	35578046	35726413	5702	I3	I3	23		100	1838					23																1838																0.32
ENSG00000006128.12	TAC1	chr7	97732084	97740472	1061	I3	I3	3		100	225					3																225																0.21
ENSG00000006194.10	ZNF263	chr16	3263800	3301401	3282	I3	I3	13	8	61.9	1037	640				13								8								1037								640								0.32
ENSG00000006210.7	CX3CL1	chr16	57372477	57385044	5796	I3	I3	8		100	636					8																636																0.11
ENSG00000006282.21	SPATA20	chr17	50543058	50555852	3539	I3	I3	24		100	1908					24																1908																0.54
ENSG00000006283.18	CACNA1G	chr17	50560715	50627474	8602	A2R2R3I3	A2R2R3I3	686	7	98.99	58723	560	124	233	263	66								7					14880	18134	20474	5235								560					1.73	2.11	2.38	0.61
ENSG00000006327.14	TNFRSF12A	chr16	3018445	3022383	1678	I3	I3	7		100	534					7																534																0.32
ENSG00000006377.11	DLX6	chr7	97005553	97011040	2300	I3	I3	7		100	560					7																560																0.24
ENSG00000006432.15	MAP3K9	chr14	70722526	70809534	11169	I3	I3	25		100	1990					25																1990																0.18
ENSG00000006451.8	RALA	chr7	39623565	39708120	2787	I3	I3	6		100	480					6																480																0.17
ENSG00000006453.14	BAIAP2L1	chr7	98291650	98401090	3645	A2R2I3I2	A2R2I3I2	228	2	99.13	20145	160	66	118		13				31				2					7907	8757		1001				2480				160					2.17	2.4		0.27
ENSG00000006459.11	KDM7A	chr7	140084746	140176983	9220	I3	I3	26		100	2066					26																2066																0.22
ENSG00000006468.14	ETV1	chr7	13891229	13991425	6459	A2R2I3A1R1I1I2	A2R2I3A1R1I1I2	690		100	62414		142	242		15	83	31	138	39									16981	18047		1162	9845	2318	10941	3120									2.63	2.79		0.18	1.52
ENSG00000006530.18	AGK	chr7	141551278	141655244	3874	I3	I3	13		100	1015					13																1015																0.26
ENSG00000006534.16	ALDH3B1	chr11	68008578	68029282	5884	I3	I3	12		100	960					12																960																0.16
ENSG00000006555.11	TTC22	chr1	54779712	54801323	3401	I3	I3	21		100	1680					21																1680																0.49
ENSG00000006576.16	PHTF2	chr7	77798792	77957503	5198	I3	I3	19		100	1497					19																1497																0.29
ENSG00000006606.9	CCL26	chr7	75769533	75789896	703	I3	I3	3		100	239					3																239																0.34
ENSG00000006607.14	FARP2	chr2	241356285	241494841	6065	I3	I3	29	4	87.88	2289	320				29								4								2289								320								0.38
ENSG00000006611.17	USH1C	chr11	17493895	17544416	3241	I3	I3	28		100	2198					28																2198																0.68
ENSG00000006625.18	GGCT	chr7	30496621	30504841	1158	I3	I3	2	3	40	160	240				2								3								160								240								0.14
ENSG00000006634.8	DBF4	chr7	87876216	87909553	3655	I3	I3	13	2	86.67	1014	160				13								2								1014								160								0.28
ENSG00000006638.13	TBXA2R	chr19	3594507	3606875	2642	I3	I3	14		100	1120					14																1120																0.42
ENSG00000006652.15	IFRD1	chr7	112422887	112481017	3650	A2R2I3	A2R2I3	190	92	67.38	16678	8708	58	128		4					37	43		12					6934	9424		320					4440	3329		939					1.9	2.58		0.09
ENSG00000006659.13	LGALS14	chr19	39704481	39709444	773	I3	I3	5		100	398					5																398																0.51
ENSG00000006695.12	COX10	chr17	14069490	14231736	4948	I3	I3	10	3	76.92	789	240				10								3								789								240								0.16
ENSG00000006704.11	GTF2IRD1	chr7	74453790	74602605	5868	I3	I3	24		100	1904					24																1904																0.32
ENSG00000006712.15	PAF1	chr19	39385629	39391154	2200	I3	I3	15		100	1174					15																1174																0.53
ENSG00000006715.16	VPS41	chr7	38722974	38932394	5854	I3	I3	24		100	1870					24																1870																0.32
ENSG00000006740.17	ARHGAP44	chr17	12789498	12991643	4428	A2R2R3I3	I3	73		100	5830		9	19	21	24													1080	1357	1495	1898													0.24	0.31	0.34	0.43
ENSG00000006744.19	ELAC2	chr17	12991612	13018065	3767	A2R2R3I3R1	A2R2R3I3R1	575		100	49151		120	180	199	34		42											14326	13733	15216	2669		3207											3.8	3.65	4.04	0.71
ENSG00000006747.15	SCIN	chr7	12570577	12660182	9682	A2I3	I3	21	1	95.45	1691	80	1			20								1					109			1582								80					0.01			0.16
ENSG00000006756.16	ARSD	chrX	2903972	2929349	5145	I3	I3	15	2	88.23	1188	160				15								2								1188								160								0.23
ENSG00000006757.12	PNPLA4	chrX	7898247	7927739	3342	I3	I3	6		100	468					6																468																0.14
ENSG00000006788.14	MYH13	chr17	10300865	10373130	6067	I3	I3	43	5	89.58	3422	400				43								5								3422								400								0.56
ENSG00000006831.10	ADIPOR2	chr12	1688574	1788674	3971	I3	I3	7		100	560					7																560																0.14
ENSG00000006837.12	CDKL3	chr5	134286350	134371047	2222	I3	I3	10	9	52.63	776	720				10								9								776								720								0.35
ENSG00000007001.13	UPP2	chr2	157876702	158136154	2435	I3	I3	10		100	791					10																791																0.32
ENSG00000007038.11	PRSS21	chr16	2817180	2826304	1106	I3	I3	7	1	87.5	560	72				7								1								560								72								0.51
ENSG00000007047.15	MARK4	chr19	45079288	45305284	5209	I3	I3	23		100	1812					23																1812																0.35
ENSG00000007062.12	PROM1	chr4	15963076	16084378	4349	A2R2I3	A2R2I3	328	1	99.7	29581	74	109	198		21						1							13062	14899		1620						74							3	3.43		0.37
ENSG00000007080.11	CCDC124	chr19	17933015	17943991	1055	I3	I3	6		100	479					6																479																0.45
ENSG00000007129.18	CEACAM21	chr19	41549518	41586844	1691	I3	I3	11		100	862					11																862																0.51
ENSG00000007168.14	PAFAH1B1	chr17	2593210	2685615	8092	I3	I3	22		100	1760					22																1760																0.22
ENSG00000007171.18	NOS2	chr17	27756766	27800529	4206	A2R2I3A1R1	A2R2I3A1R1	256		100	22367		39	109		28	27	53											4680	8444		2214	3063	3966											1.11	2.01		0.53	0.73
ENSG00000007174.18	DNAH9	chr17	11598470	11969748	13711	I3	I3	96	3	96.97	7667	240				96								3								7667								240								0.56
ENSG00000007202.15	KIAA0100	chr17	28614446	28645454	7428	I3	I3	41	12	77.36	3252	960				41								12								3252								960								0.44
ENSG00000007216.15	SLC13A2	chr17	28473293	28497781	2855	I3	I3	15		100	1200					15																1200																0.42
ENSG00000007237.19	GAS7	chr17	9910606	10198606	8269	A2R2I3A1R1I2	A2R2I3A1R1I2	621		100	59627		187	253		15	99	28		39									22385	19092		1185	11770	2090		3105									2.71	2.31		0.14	1.42
ENSG00000007255.10	TRAPPC6A	chr19	45162928	45178237	805	I3	I3	5		100	391					5																391																0.49
ENSG00000007264.15	MATK	chr19	3777970	3802129	2098	A2R2I3	A2R2I3	184		100	16202		57	110		17													6833	8027		1342													3.26	3.83		0.64
ENSG00000007306.15	CEACAM7	chr19	41673303	41706976	2489	I3	I3	6		100	472					6																472																0.19
ENSG00000007312.13	CD79B	chr17	63928740	63932336	1254	A2R2I3A1R1	A2R2I3A1R1	119	13	90.15	11113	1253	30	51		9	16	13			3	4		2	2	2			3600	3903		720	1865	1025			360	353		152	209	179			2.87	3.11		0.57	1.49
ENSG00000007314.12	SCN4A	chr17	63938554	63972918	7805	I3	I3	42		100	3344					42																3344																0.43
ENSG00000007341.19	ST7L	chr1	112523514	112620825	4483	I3	I3	16	1	94.12	1262	80				16								1								1262								80								0.28
ENSG00000007350.17	TKTL1	chrX	154295795	154330350	2566	I3	I3	15		100	1200					15																1200																0.47
ENSG00000007372.24	PAX6	chr11	31784779	31817961	6944	A2R2I3R1	A2R2I3R1	720	4	99.45	65285	313	255	406		26		33						3		1			30592	30090		2080		2523						240		73			4.41	4.33		0.3
ENSG00000007376.8	RPUSD1	chr16	784974	788397	2159	I3	I3	9	1	90	720	80				9								1								720								80								0.33
ENSG00000007384.15	RHBDF1	chr16	58059	76355	2992	I3	I3	25		100	1986					25																1986																0.66
ENSG00000007392.17	LUC7L	chr16	188969	229463	2737	I3	I3	14		100	1120					14																1120																0.41
ENSG00000007402.12	CACNA2D2	chr3	50362613	50504244	5696	I3	I3	29	2	93.55	2259	160				29								2								2259								160								0.4
ENSG00000007516.14	BAIAP3	chr16	1333638	1349441	4732	I3	I3	35	1	97.22	2757	80				35								1								2757								80								0.58
ENSG00000007520.4	TSR3	chr16	1349240	1351878	1210	I3	I3	9	1	90	694	80				9								1								694								80								0.57
ENSG00000007541.17	PIGQ	chr16	566995	584109	2958	I3	I3	14	6	70	1120	480				14								6								1120								480								0.38
ENSG00000007545.16	CRAMP1	chr16	1612337	1677908	7972	I3	I3	10	17	37.04	792	1360				10								17								792								1360								0.1
ENSG00000007866.22	TEAD3	chr6	35473597	35497079	2986	A2R2I3I2	A2R2I3I2	177		100	16014		57	77		14				29									6799	5844		1051				2320									2.28	1.96		0.35
ENSG00000007908.16	SELE	chr1	169722640	169764705	3875	I3	I3	11		100	872					11																872																0.23
ENSG00000007923.16	DNAJC11	chr1	6634168	6701924	3201	I3	I3	16	2	88.89	1256	160				16								2								1256								160								0.39
ENSG00000007933.13	FMO3	chr1	171090901	171117819	2059	A2I3	I3	13		100	1055		1			12													98			957													0.05			0.46
ENSG00000007944.15	MYLIP	chr6	16129086	16148248	3072	I3	I3	10		100	800					10																800																0.26
ENSG00000007952.18	NOX1	chrX	100843324	100874359	2543	I3	I3	16		100	1265					16																1265																0.5
ENSG00000007968.7	E2F2	chr1	23506438	23531233	5196	A2R2I3A1	A2R2I3A1	249		100	23329		53	132		12	52												6343	9870		954	6162												1.22	1.9		0.18	1.19
ENSG00000008018.9	PSMB1	chr6	170535120	170553307	1939	A2R2I3	A2R2I3	99		100	9042		35	58		6													4169	4393		480													2.15	2.27		0.25
ENSG00000008056.14	SYN1	chrX	47571901	47619857	3210	A2R2I3A1	I3	60	6	90.91	4902	464	8	27		24	1							6					960	1928		1918	96							464					0.3	0.6		0.6	0.03
ENSG00000008083.14	JARID2	chr6	15246069	15522042	6003	A2R2I3	A2R2I3	272		100	24377		89	157		26													10623	11680		2074													1.77	1.95		0.35
ENSG00000008086.13	CDKL5	chrX	18425583	18653629	14695	A2R2R3I3	I3	354	2	99.44	29214	193	59	123	140	32					1			1					7076	9194	10452	2492					113			80					0.48	0.63	0.71	0.17
ENSG00000008118.10	CAMK1G	chr1	209583714	209613939	3089	I3	I3	13		100	1034					13																1034																0.33
ENSG00000008128.23	CDK11A	chr1	1702379	1724357	2984	I3	I3	10	28	26.32	794	2188				10								28								794								2188								0.27
ENSG00000008130.15	NADK	chr1	1751232	1780457	3653	I3	I3	18		100	1413					18																1413																0.39
ENSG00000008196.13	TFAP2B	chr6	50818723	50847619	5631	I3	I3	13		100	1040					13																1040																0.18
ENSG00000008197.5	TFAP2D	chr6	50713526	50773033	2058	I3	I3	11		100	865					11																865																0.42
ENSG00000008226.20	DLEC1	chr3	38039205	38124025	6899	A2R2I3R1	A2R2I3R1	449	1	99.78	38613	80	93	201		44		111						1					11157	15544		3481		8431						80					1.62	2.25		0.5
ENSG00000008256.16	CYTH3	chr7	6161776	6272644	4508	I3	I3	13		100	1004					13																1004																0.22
ENSG00000008277.14	ADAM22	chr7	87934143	88202889	9334	I3	I3	33		100	2552					33																2552																0.27
ENSG00000008282.9	SYPL1	chr7	106090505	106112576	2130	I3	I3	8		100	625					8																625																0.29
ENSG00000008283.16	CYB561	chr17	63432304	63446354	3200	I3	I3	8		100	640					8																640																0.2
ENSG00000008294.21	SPAG9	chr17	50962174	51120868	8276	I3	I3	36		100	2859					36																2859																0.35
ENSG00000008300.17	CELSR3	chr3	48636463	48662886	11933	A2R2I3	A2R2I3	623		100	56427		195	352		76													23362	27060		6005													1.96	2.27		0.5
ENSG00000008311.15	AASS	chr7	122073549	122144255	5825	I3	I3	27		100	2105					27																2105																0.36
ENSG00000008323.15	PLEKHG6	chr12	6310436	6328506	3111	I3	I3	21		100	1668					21																1668																0.54
ENSG00000008324.12	SS18L2	chr3	42581840	42596934	2697	I3		3		100	234					3																234																0.09
ENSG00000008382.16	MPND	chr19	4343527	4360086	1614	I3	I3	13	2	86.67	1032	160				13								2								1032								160								0.64
ENSG00000008394.13	MGST1	chr12	16347142	16609259	2152	I3	I3	5		100	400					5																400																0.19
ENSG00000008405.12	CRY1	chr12	106991364	107093549	3834	I3	I3	15		100	1193					15																1193																0.31
ENSG00000008438.5	PGLYRP1	chr19	46019153	46023053	708	I3	I3	5		100	400					5																400																0.56
ENSG00000008441.18	NFIX	chr19	12995475	13098796	6019	I3	I3	16		100	1279					16																1279																0.21
ENSG00000008513.16	ST3GAL1	chr8	133454848	133571940	6951	I3		6		100	480					6																480																0.07
ENSG00000008516.17	MMP25	chr16	3046561	3060726	3674	I3	I3	8	7	53.33	640	560				8								7								640								560								0.17
ENSG00000008517.18	IL32	chr16	3065297	3082192	1381	I3	I3	9		100	720					9																720																0.52
ENSG00000008710.20	PKD1	chr16	2088708	2135898	14140	A2R2I3	A2R2I3	620	136	82.01	54948	11243	158	321		141					14	75		47					18959	24745		11244					1680	5822		3741					1.34	1.75		0.8
ENSG00000008735.14	MAPK8IP2	chr22	50600793	50613981	5700	A2R2I3R1	R2I3R1	197		100	16332		34	85		25		53											4080	6345		1982		3925											0.72	1.11		0.35
ENSG00000008838.20	MED24	chr17	40019097	40061215	3896	I3	I3	32		100	2542					32																2542																0.65
ENSG00000008853.17	RHOBTB2	chr8	22987417	23020199	5482	I3A1	I3	10	12	45.45	862	960				8	2							12								630	232							960								0.11	0.04
ENSG00000008869.12	HEATR5B	chr2	36968383	37084372	6937	I3	I3	51		100	4043					51																4043																0.58
ENSG00000008952.17	SEC62	chr3	169966635	169998373	6526	I3	I3	12		100	953					12																953																0.15
ENSG00000008988.11	RPS20	chr8	56067254	56074510	4711	I3	I3	7		100	560					7																560																0.12
ENSG00000009307.16	CSDE1	chr1	114716913	114758676	4312	A2R2I3A1	A2R2I3A1	341	1	99.71	32987	65	120	150		20	51							1					14282	11162		1600	5943							65					3.31	2.59		0.37	1.38
ENSG00000009335.18	UBE3C	chr7	157138916	157269370	5214	I3	I3	27		100	2130					27																2130																0.41
ENSG00000009413.16	REV3L	chr6	111299028	111483715	10964	I3	I3	62	4	93.94	4943	320				62								4								4943								320								0.45
ENSG00000009694.13	TENM1	chrX	124375903	124963817	12891	A2R2R3I3A1I2	A2R2R3I3I2	1038	3	99.71	88028	320	182	321	366	56	2			111				1	2				21840	24572	28016	4480	240			8880				80	240				1.69	1.91	2.17	0.35	0.02
ENSG00000009709.12	PAX7	chr1	18630846	18748866	6213	A2R2R3I3A1R1I1I2	A2R2R3I3A1R1I1I2	676		100	57854		73	159	180	13	67	35	118	31									8760	11967	13568	1040	8005	2651	9383	2480									1.41	1.93	2.18	0.17	1.29
ENSG00000009724.17	MASP2	chr1	11026523	11047239	2455	I3	I3	17		100	1359					17																1359																0.55
ENSG00000009765.15	IYD	chr6	150368892	150405969	8622	I3	I3	12		100	960					12																960																0.11
ENSG00000009780.16	FAM76A	chr1	27725961	27763116	3579	A2I3	I3	12		100	967		1			11													99			868													0.03			0.24
ENSG00000009790.15	TRAF3IP3	chr1	209756032	209782320	3302	I3	I3	10	5	66.67	789	400				10								5								789								400								0.24
ENSG00000009830.12	POMT2	chr14	77274956	77320883	5647	I3	I3	34		100	2667					34																2667																0.47
ENSG00000009844.16	VTA1	chr6	142147162	142224685	6991	I3		8		100	636					8																636																0.09
ENSG00000009950.16	MLXIPL	chr7	73593194	73624543	3252	I3	I3	41		100	3260					41																3260																1
ENSG00000009954.11	BAZ1B	chr7	73440406	73522293	6115	I3	I3	32		100	2560					32																2560																0.42
ENSG00000010017.13	RANBP9	chr6	13621498	13711835	3384	I3	I3	18	1	94.74	1428	80				18								1								1428								80								0.42
ENSG00000010030.14	ETV7	chr6	36354091	36387800	1776	I3	I3	10		100	786					10																786																0.44
ENSG00000010072.16	SPRTN	chr1	231337104	231355023	3559	I3	I3	10	3	76.92	800	240				10								3								800								240								0.22
ENSG00000010165.20	EEF1AKNMT	chr1	171781660	171814023	3368	I3	I3	16		100	1280					16																1280																0.38
ENSG00000010219.13	DYRK4	chr12	4562204	4615302	3272	I3	I3	18	1	94.74	1410	80				18								1								1410								80								0.43
ENSG00000010244.19	ZNF207	chr17	32350132	32381885	13740	A2R2I3I2	A2R2	412	23	94.71	37278	2153	148	229		12				23	8	8		2				5	17712	16767		959				1840	960	633		160				400	1.29	1.22		0.07
ENSG00000010256.11	UQCRC1	chr3	48599002	48610976	1595	I3	I3	15		100	1199					15																1199																0.75
ENSG00000010270.14	STARD3NL	chr7	38178245	38230670	3653	I3	I3	8		100	627					8																627																0.17
ENSG00000010278.15	CD9	chr12	6199715	6238271	3345	A2R2I3A1	A2R2I3A1	228		100	21761		78	108		9	33												9344	7850		714	3853												2.79	2.35		0.21	1.15
ENSG00000010282.15	HHATL	chr3	42692663	42702824	1836	I3	I3	10	2	83.33	791	160				10								2								791								160								0.43
ENSG00000010292.13	NCAPD2	chr12	6493356	6531955	4825	R2I3	R2I3	191		100	14749			157		34														12031		2718														2.49		0.56
ENSG00000010295.20	IFFO1	chr12	6538961	6556073	3001	I3	I3	21		100	1653					21																1653																0.55
ENSG00000010310.9	GIPR	chr19	45668221	45683722	3404	I3	I3	24		100	1913					24																1913																0.56
ENSG00000010318.21	PHF7	chr3	52410660	52423641	2127	I3	I3	9		100	720					9																720																0.34
ENSG00000010319.7	SEMA3G	chr3	52433035	52445103	4993	I3	I3	19		100	1497					19																1497																0.3
ENSG00000010322.16	NISCH	chr3	52455118	52493068	5350	I3	I3	36		100	2861					36																2861																0.53
ENSG00000010327.10	STAB1	chr3	52495338	52524495	7928	I3	I3	73		100	5755					73																5755																0.73
ENSG00000010361.14	FUZ	chr19	49806866	49817376	1728	I3	I3	18	6	75	1380	480				18								6								1380								480								0.8
ENSG00000010379.16	SLC6A13	chr12	220621	262873	2188	I3	I3	18		100	1428					18																1428																0.65
ENSG00000010404.18	IDS	chrX	149476988	149521096	7580	I3	I3	7	12	36.84	541	960				7								12								541								960								0.07
ENSG00000010438.17	PRSS3	chr9	33750679	33799231	920	A2R2R3I3	I3	30	4	88.24	2338	313	4	9	8	9						2	1	1					457	619	562	700						154	79	80					0.5	0.67	0.61	0.76
ENSG00000010539.12	ZNF200	chr16	3222325	3236221	4308	I3	I3	8		100	640					8																640																0.15
ENSG00000010610.10	CD4	chr12	6786858	6820799	3049	A2R2R3I3A1	A2R2R3I3A1	441		100	40229		117	127	141	13	43												13989	9548	10618	1015	5059												4.59	3.13	3.48	0.33	1.66
ENSG00000010626.15	LRRC23	chr12	6873569	6914241	1698	I3	I3	10		100	800					10																800																0.47
ENSG00000010671.16	BTK	chrX	101349447	101390796	2767	A2R2I3A1	A2R2I3A1	235		100	21724		62	124		20	29												7424	9333		1571	3396												2.68	3.37		0.57	1.23
ENSG00000010704.18	HFE	chr6	26087281	26098343	5286	A2R2I3	A2R2I3	196		100	18212		75	104		17													8977	7875		1360													1.7	1.49		0.26
ENSG00000010803.16	SCMH1	chr1	41027200	41242154	3323	I3	I3	18	1	94.74	1416	80				18								1								1416								80								0.43
ENSG00000010810.17	FYN	chr6	111660332	111873452	3628	A2R2I3A1	A2R2I3A1	390		100	37067		124	193		14	59												14805	14215		1120	6927												4.08	3.92		0.31	1.91
ENSG00000010818.10	HIVEP2	chr6	142751469	142956698	10032	I3	I3	42	1	97.67	3349	80				42								1								3349								80								0.33
ENSG00000010932.17	FMO1	chr1	171248471	171285978	3130	I3	I3	13		100	1038					13																1038																0.33
ENSG00000011007.12	ELOA	chr1	23743155	23762059	5154	I3	I3	17		100	1351					17																1351																0.26
ENSG00000011009.11	LYPLA2	chr1	23791145	23795539	1635	I3	I3	10	1	90.91	756	80				10								1								756								80								0.46
ENSG00000011021.23	CLCN6	chr1	11806096	11848079	5631	I3	I3	23	4	85.18	1800	320				23								4								1800								320								0.32
ENSG00000011028.14	MRC2	chr17	62627670	62693597	5719	I3	I3	34	3	91.89	2690	240				34								3								2690								240								0.47
ENSG00000011052.21	NME1-NME2	chr17	51153590	51171744	1193	A2R2I3A1R1	A2R2I3R1	2	75	2.6	159	6980		2							28	31		7	2	7				159							3340	2349		560	218	513				0.13
ENSG00000011083.9	SLC6A7	chr5	150190062	150222788	3625	I3	I3	19		100	1520					19																1520																0.42
ENSG00000011105.14	TSPAN9	chr12	3077355	3286564	4322	I3	I3	9		100	708					9																708																0.16
ENSG00000011114.15	BTBD7	chr14	93237550	93333092	8445	I3	I3	25		100	1998					25																1998																0.24
ENSG00000011132.12	APBA3	chr19	3750772	3761692	4250	I3	I3	20		100	1598					20																1598																0.38
ENSG00000011143.19	MKS1	chr17	58205441	58219605	4123	I3	I3	45	2	95.74	3578	160				45								2								3578								160								0.87
ENSG00000011198.10	ABHD5	chr3	43690108	43734371	5298	I3	I3	13		100	1028					13																1028																0.19
ENSG00000011201.12	ANOS1	chrX	8528874	8732137	6265	I3	I3	20		100	1590					20																1590																0.25
ENSG00000011243.18	AKAP8L	chr19	15380050	15419141	2749	I3	I3	11	10	52.38	878	800				11								10								878								800								0.32
ENSG00000011258.16	MBTD1	chr17	51177425	51260163	5365	A2R2I3I2	A2R2I3I2	298		100	25678		73	172		17				36									8750	12688		1360				2880									1.63	2.36		0.25
ENSG00000011260.14	UTP18	chr17	51260546	51297936	1876	I3	I3	16		100	1255					16																1255																0.67
ENSG00000011275.19	RNF216	chr7	5620047	5781696	5777	I3	I3	21	1	95.45	1670	80				21								1								1670								80								0.29
ENSG00000011295.16	TTC19	chr17	15999784	16045015	3075	A2R2I3A1	I3	44	2	95.65	3603	200	3	8		32	1							1	1				360	567		2556	120							80	120				0.12	0.18		0.83	0.04
ENSG00000011304.22	PTBP1	chr19	797075	812327	4661	A2R2I3A1	A2R2I3A1	380		100	36212		123	188		17	52												14755	13921		1335	6201												3.17	2.99		0.29	1.33
ENSG00000011332.19	DPF1	chr19	38211006	38229714	2356	I3	I3	14		100	1093					14																1093																0.46
ENSG00000011347.10	SYT7	chr11	61513714	61581148	7230	I3	I3	19		100	1509					19																1509																0.21
ENSG00000011376.12	LARS2	chr3	45388561	45554726	10049	I3	I3	22		100	1735					22																1735																0.17
ENSG00000011405.13	PIK3C2A	chr11	17077730	17207983	8227	I3	I3	39		100	3085					39																3085																0.37
ENSG00000011422.12	PLAUR	chr19	43646095	43670547	1610	I3	I3	9		100	708					9																708																0.44
ENSG00000011426.11	ANLN	chr7	36389821	36453791	4731	A2R2I3	A2R2I3	284		100	25889		102	159		23													12174	11875		1840													2.57	2.51		0.39
ENSG00000011451.21	WIZ	chr19	15419978	15449956	8987	I3	I3	45		100	3593					45																3593																0.4
ENSG00000011454.18	RABGAP1	chr9	122940833	123104866	4986	I3	I3	29		100	2301					29																2301																0.46
ENSG00000011465.18	DCN	chr12	91140484	91183217	6850	A2R2R3I3A1	A2R2R3I3A1	598		100	53393		111	178	203	17	89												13290	13173	15029	1342	10559												1.94	1.92	2.19	0.2	1.54
ENSG00000011478.13	QPCTL	chr19	45692403	45703989	2703	I3	I3	9		100	720					9																720																0.27
ENSG00000011485.15	PPP5C	chr19	46347087	46392981	4675	A2R2R3I3	A2R2R3I3	448		100	37825		94	159	179	16													11245	11911	13389	1280													2.41	2.55	2.86	0.27
ENSG00000011523.14	CEP68	chr2	65056366	65087004	5803	I3	I3	16		100	1280					16																1280																0.22
ENSG00000011566.15	MAP4K3	chr2	39249266	39437301	4335	I3	I3	25		100	1902					25																1902																0.44
ENSG00000011590.14	ZBTB32	chr19	35704558	35717038	2037	I3	I3	10		100	792					10																792																0.39
ENSG00000011600.12	TYROBP	chr19	35904401	35908295	620	I3	I3	10		100	795					10																795																1.28
ENSG00000011638.11	TMEM159	chr16	21158377	21180616	1812	I3	I3	5		100	397					5																397																0.22
ENSG00000011677.13	GABRA3	chrX	152166234	152451315	3669	I3	I3	13		100	1031					13																1031																0.28
ENSG00000012048.23	BRCA1	chr17	43044295	43170245	7270	A2R2I3A1R1I1	A2R2I3A1R1I1	801	2	99.75	72548	187	184	207		62	71	137	140		1	1							22080	15674		4904	8450	10317	11123		120	67							3.04	2.16		0.67	1.16
ENSG00000012061.16	ERCC1	chr19	45407334	45478828	3379	A2R2R3I3R1I2	A2R2R3I3R1I2	446	10	97.81	38654	800	116	131	143	11		19		26				10					13917	9745	10677	870		1365		2080				800					4.12	2.88	3.16	0.26
ENSG00000012124.17	CD22	chr19	35319261	35347361	3274	A2R2I3A1	A2R2I3A1	373		100	36422		127	162		21	63												15184	12130		1665	7443												4.64	3.7		0.51	2.27
ENSG00000012171.20	SEMA3B	chr3	50267558	50277546	3283	I3	I3	22		100	1745					22																1745																0.53
ENSG00000012174.12	MBTPS2	chrX	21839617	21885423	4457	I3	I3	17	6	73.91	1341	480				17								6								1341								480								0.3
ENSG00000012211.13	PRICKLE3	chrX	49174802	49186528	2795	I3	I3	19		100	1501					19																1501																0.54
ENSG00000012223.13	LTF	chr3	46435645	46485234	2721	I3	I3	19		100	1452					19																1452																0.53
ENSG00000012232.9	EXTL3	chr8	28600469	28755599	8257	I3	I3	32		100	2550					32																2550																0.31
ENSG00000012504.15	NR1H4	chr12	100473708	100564414	2884	I3	I3	16		100	1268					16																1268																0.44
ENSG00000012660.14	ELOVL5	chr6	53267398	53349179	3081	I3	I3	11		100	870					11																870																0.28
ENSG00000012779.11	ALOX5	chr10	45374176	45446119	2519	I3	I3	18		100	1440					18																1440																0.57
ENSG00000012817.16	KDM5D	chrY	19703865	19744939	6825	I3	I3	54		100	4297					54																4297																0.63
ENSG00000012822.16	CALCOCO1	chr12	53708517	53727745	5866	I3	I3	24		100	1920					24																1920																0.33
ENSG00000012963.15	UBR7	chr14	93207241	93229215	3494	I3	I3	27	2	93.1	2160	158				27								2								2160								158								0.62
ENSG00000012983.11	MAP4K5	chr14	50418501	50561126	4812	A2R2I3	I3	37		100	2949		4	8		25													456	563		1930													0.09	0.12		0.4
ENSG00000013016.16	EHD3	chr2	31234152	31269451	4825	I3	I3	10		100	800					10																800																0.17
ENSG00000013275.8	PSMC4	chr19	39971165	39981764	1754	I3	I3	10		100	788					10																788																0.45
ENSG00000013288.9	MAN2B2	chr4	6575189	6623362	7719	I3	I3	26		100	2062					26																2062																0.27
ENSG00000013293.6	SLC7A14	chr3	170459548	170586075	10140	I3	I3	16		100	1280					16																1280																0.13
ENSG00000013297.12	CLDN11	chr3	170418868	170454733	2758	I3	I3	2	3	40	160	240				2								3								160								240								0.06
ENSG00000013306.16	SLC25A39	chr17	44319625	44324870	2217	I3	I3	10		100	794					10																794																0.36
ENSG00000013364.19	MVP	chr16	29820394	29848039	2925	I3	I3	22		100	1748					22																1748																0.6
ENSG00000013374.16	NUB1	chr7	151341699	151378449	3210	I3	I3	18	1	94.74	1420	80				18								1								1420								80								0.44
ENSG00000013375.16	PGM3	chr6	83161150	83193936	6079	I3	I3	15	3	83.33	1190	240				15								3								1190								240								0.2
ENSG00000013392.8	RWDD2A	chr6	83193357	83198935	3769	I3	I3	6		100	480					6																480																0.13
ENSG00000013441.16	CLK1	chr2	200853009	200864744	3208	I3	I3	14		100	1120					14																1120																0.35
ENSG00000013503.10	POLR3B	chr12	106357748	106510198	4183	I3	I3	26		100	2056					26																2056																0.49
ENSG00000013523.11	ANGEL1	chr14	76786009	76826246	5287	I3	I3	15	1	93.75	1183	80				15								1								1183								80								0.22
ENSG00000013561.18	RNF14	chr5	141958328	141990292	4213	I3	I3	11		100	860					11																860																0.2
ENSG00000013563.14	DNASE1L1	chrX	154401236	154412112	3008	I3	I3	5	4	55.55	400	320				5								4								400								320								0.13
ENSG00000013573.17	DDX11	chr12	31073860	31104799	4182	I3	I3	46	16	74.19	3605	1257				46								16								3605								1257								0.86
ENSG00000013583.10	HEBP1	chr12	12974870	13000265	2056	A2R2R3I3R1	A2R2R3I3R1	232		100	19136		35	85	94	6		12											4166	6452	7167	465		886											2.03	3.14	3.49	0.23
ENSG00000013588.9	GPRC5A	chr12	12891559	12917937	6582	I3		7	1	87.5	560	80				7								1								560								80								0.09
ENSG00000013619.14	MAMLD1	chrX	150361422	150514178	4854	I3	I3	41		100	3280					41																3280																0.68
ENSG00000013725.14	CD6	chr11	60971680	61020377	3252	I3	I3	20		100	1564					20																1564																0.48
ENSG00000013810.20	TACC3	chr4	1712891	1745171	2943	A2R2I3A1I2	A2R2I3A1I2	406		100	37856		112	183		20	48			43									13439	13714		1599	5664			3440									4.57	4.66		0.54	1.92
ENSG00000014123.10	UFL1	chr6	96521595	96555276	4226	I3	I3	20		100	1589					20																1589																0.38
ENSG00000014138.9	POLA2	chr11	65261920	65305589	3544	I3	I3	5	12	29.41	389	942				5								12								389								942								0.11
ENSG00000014164.7	ZC3H3	chr8	143437659	143541447	3270	I3	I3	22		100	1733					22																1733																0.53
ENSG00000014216.16	CAPN1	chr11	65180566	65212006	3086	I3	I3	22	1	95.65	1712	80				22								1								1712								80								0.55
ENSG00000014257.16	ACP3	chr3	132317369	132368298	3174	I3	I3	13		100	1039					13																1039																0.33
ENSG00000014641.21	MDH1	chr2	63588609	63607197	1647	A2R2I3A1	A2R2I3A1	168	1	99.41	16133	120	52	79		9	28								1				6221	5898		709	3305								120				3.78	3.58		0.43	2.01
ENSG00000014824.14	SLC30A9	chr4	41990502	42090461	6164	I3	I3	16		100	1235					16																1235																0.2
ENSG00000014914.21	MTMR11	chr1	149928651	149936879	3332	I3	I3	21		100	1646					21																1646																0.49
ENSG00000014919.13	COX15	chr10	99710868	99732127	5030	I3	I3	7	6	53.85	560	480				7								6								560								480								0.11
ENSG00000015133.19	CCDC88C	chr14	91271323	91417844	7519	A2R2I3I2	A2R2I3I2	585		100	51734		152	303		48				82									18213	23161		3800				6560									2.42	3.08		0.51
ENSG00000015153.15	YAF2	chr12	42157104	42238349	5095	I3	I3	10		100	800					10																800																0.16
ENSG00000015171.20	ZMYND11	chr10	134465	254637	4229	A2R2R3I3I2	A2R2R3I3I2	463		100	39296		101	141	159	18				44									12085	10484	11796	1416				3515									2.86	2.48	2.79	0.33
ENSG00000015285.11	WAS	chrX	48676596	48691427	1829	A2R2I3R1	A2R2I3R1	132		100	11154		29	57		18		28											3456	4223		1424		2051											1.89	2.31		0.78
ENSG00000015413.9	DPEP1	chr16	89613308	89638456	1772	I3	I3	12		100	947					12																947																0.53
ENSG00000015475.19	BID	chr22	17734138	17774770	2495	I3	I3	9		100	715					9																715																0.29
ENSG00000015479.20	MATR3	chr5	139293674	139331677	7306	I3	I3	12	40	23.08	957	3200				12								40								957								3200								0.13
ENSG00000015520.15	NPC1L1	chr7	44512535	44541330	5048	I3	I3	34		100	2704					34																2704																0.54
ENSG00000015532.10	XYLT2	chr17	50346126	50363138	3507	I3	I3	22	1	95.65	1760	80				22								1								1760								80								0.5
ENSG00000015568.13	RGPD5	chr2	109792758	109857705	7268	A2R2I3A1I2	I3	8	303	2.57	703	24600				6	2				9	48		217	12			17				463	240				1075	3558		17221	1386			1360				0.06	0.03
ENSG00000015592.16	STMN4	chr8	27235323	27258420	2288	I3	I3	8		100	622					8																622																0.27
ENSG00000015676.18	NUDCD3	chr7	44379119	44490658	8036	I3		8		100	631					8																631																0.08
ENSG00000016082.15	ISL1	chr5	51383448	51394730	2394	I3	I3	9		100	693					9																693																0.29
ENSG00000016391.11	CHDH	chr3	53812335	53846419	7694	I3	I3	12		100	960					12																960																0.12
ENSG00000016402.13	IL20RA	chr6	136999971	137045180	3522	I3	I3	13		100	1040					13																1040																0.3
ENSG00000016490.16	CLCA1	chr1	86468368	86500259	3310	I3	I3	20		100	1600					20																1600																0.48
ENSG00000016602.9	CLCA4	chr1	86547078	86580754	3211	I3	I3	22		100	1760					22																1760																0.55
ENSG00000016864.18	GLT8D1	chr3	52694488	52706032	1889	I3	I3	10		100	800					10																800																0.42
ENSG00000017260.20	ATP2C1	chr3	130850595	131016712	4994	I3	I3	28	2	93.33	2137	160				28								2								2137								160								0.43
ENSG00000017427.17	IGF1	chr12	102395874	102481744	7277	A2R2I3A1	A2R2A1	349	72	82.9	32905	8600	141	188		7	13							1	71				16895	13959		550	1501							80	8520				2.32	1.92		0.08	0.21
ENSG00000017483.15	SLC38A5	chrX	48458537	48470260	2659	I3	I3	13		100	1032					13																1032																0.39
ENSG00000017797.13	RALBP1	chr18	9475009	9538114	4379	I3	I3	13	2	86.67	1040	160				13								2								1040								160								0.24
ENSG00000018189.13	RUFY3	chr4	70704204	70808619	4433	I3	I3	25	1	96.15	1954	70				25								1								1954								70								0.44
ENSG00000018236.15	CNTN1	chr12	40692439	41072415	5667	A2R2I3	A2R2I3	287		100	25149		77	185		25													9222	13931		1996													1.63	2.46		0.35
ENSG00000018280.17	SLC11A1	chr2	218382029	218396894	5772	I3	I3	21		100	1668					21																1668																0.29
ENSG00000018408.15	WWTR1	chr3	149517235	149736714	5037	A2R2R3I3I2	A2R2R3I3I2	587	2	99.66	49863	160	128	202	228	7				22				2					15354	15128	17064	560				1757				160					3.05	3	3.39	0.11
ENSG00000018510.17	AGPS	chr2	177392768	177559299	7633	I3	I3	18	1	94.74	1392	80				18								1								1392								80								0.18
ENSG00000018610.15	CXorf56	chrX	119538149	119565409	2372	A2R2I3	I3	14		100	1088		1	7		6													120	496		472													0.05	0.21		0.2
ENSG00000018625.15	ATP1A2	chr1	160115759	160143591	5435	I3	I3	27	1	96.43	2121	80				27								1								2121								80								0.39
ENSG00000018699.13	TTC27	chr2	32628032	32821051	3044	I3	I3	24		100	1888					24																1888																0.62
ENSG00000018869.17	ZNF582	chr19	56375846	56393545	2824	I3	I3	12		100	960					12																960																0.34
ENSG00000019102.12	VSIG2	chr11	124747474	124752255	1191	I3	I3	9		100	699					9																699																0.59
ENSG00000019144.19	PHLDB1	chr11	118606440	118658031	5945	I3	I3	43		100	3430					43																3430																0.58
ENSG00000019169.10	MARCO	chr2	118942166	118994660	1838	I3	I3	12		100	947					12																947																0.52
ENSG00000019186.10	CYP24A1	chr20	54153446	54173986	3278	I3	I3	15		100	1167					15																1167																0.36
ENSG00000019485.13	PRDM11	chr11	45095806	45235110	10730	I3	I3	33		100	2631					33																2631																0.25
ENSG00000019505.8	SYT13	chr11	45240302	45286341	5165	I3	I3	9	1	90	708	80				9								1								708								80								0.14
ENSG00000019549.13	SNAI2	chr8	48917598	48921740	2828	I3	I3	8		100	640					8																640																0.23
ENSG00000019582.15	CD74	chr5	150400041	150412929	3092	R2I3A1R1I2	R2I3A1R1I2	187		100	15486			100		12	28	23		24										7580		952	3261	1773		1920										2.45		0.31	1.05
ENSG00000019991.18	HGF	chr7	81699010	81770438	5834	A2R2I3A1R1	A2R2I3A1R1	516		100	47532		113	250		21	89	43											13555	18645		1655	10453	3224											2.32	3.2		0.28	1.79
ENSG00000019995.6	ZRANB1	chr10	124942123	124988189	5695	I3	I3	12	4	75	954	320				12								4								954								320								0.17
ENSG00000020129.16	NCDN	chr1	35557473	35567274	3698	I3	I3	18	2	90	1427	160				18								2								1427								160								0.39
ENSG00000020181.18	ADGRA2	chr8	37784191	37844896	6944	A2R2I3A1	A2R2I3A1	350	11	96.95	32866	1240	82	174		35	59							2	9				9840	13246		2771	7009							160	1080				1.42	1.91		0.4	1.01
ENSG00000020219.9	CCT8L1P	chr7	152445477	152447150	1674	I3	I3	8	1	88.89	640	80				8								1								640								80								0.38
ENSG00000020256.20	ZFP64	chr20	52051663	52204308	3057	A2R2I3I2	A2R2I3I2	375		100	34601		134	164		28				49									16059	12426		2196				3920									5.25	4.06		0.72
ENSG00000020426.11	MNAT1	chr14	60734742	60969965	2648	A2R2R3I3A1	A2R2R3I3A1	251	3	98.82	22177	289	40	75	86	9	41				1	1		1					4771	5562	6349	714	4781				120	89		80					1.8	2.1	2.4	0.27	1.81
ENSG00000020577.14	SAMD4A	chr14	54566117	54793315	7157	I3	I3	24		100	1917					24																1917																0.27
ENSG00000020633.19	RUNX3	chr1	24899511	24965121	4340	I3	I3	10		100	789					10																789																0.18
ENSG00000020922.13	MRE11	chr11	94415570	94493885	6841	A2R2R3I3A1R1	A2R2R3I3R1	556	1	99.82	46578	76	104	179	202	20	19	32				1							12452	13169	14820	1568	2258	2311				76							1.82	1.93	2.17	0.23	0.33
ENSG00000021300.14	PLEKHB1	chr11	73646178	73662819	2275	I3	I3	7		100	559					7																559																0.25
ENSG00000021355.13	SERPINB1	chr6	2832332	2841959	2476	I3	I3	7		100	560					7																560																0.23
ENSG00000021461.17	CYP3A43	chr7	99828013	99866102	1848	I3	I3	16		100	1266					16																1266																0.69
ENSG00000021488.13	SLC7A9	chr19	32830509	32869767	1998	I3	I3	16		100	1254					16																1254																0.63
ENSG00000021574.13	SPAST	chr2	32063556	32157637	5268	I3	I3	23		100	1782					23																1782																0.34
ENSG00000021645.20	NRXN3	chr14	78170373	79868291	12048	I3	I3	35		100	2800					35																2800																0.23
ENSG00000021762.20	OSBPL5	chr11	3087107	3166739	3854	I3	I3	27		100	2133					27																2133																0.55
ENSG00000021776.11	AQR	chr15	34851782	34969742	9597	I3	I3	40		100	3147					40																3147																0.33
ENSG00000021826.17	CPS1	chr2	210477682	210679107	5775	A2R2I3	A2R2I3	414		100	36811		124	252		38													14854	19005		2952													2.57	3.29		0.51
ENSG00000021852.13	C8B	chr1	56929207	56966140	2382	I3	I3	16		100	1271					16																1271																0.53
ENSG00000022267.19	FHL1	chrX	136146702	136211359	2878	A2R2I3R1	A2R2I3R1	293		100	26957		110	141		24		18											13146	10553		1920		1338											4.57	3.67		0.67
ENSG00000022277.13	RTF2	chr20	56468585	56519449	2193	I3	I3	11	1	91.67	859	80				11								1								859								80								0.39
ENSG00000022355.18	GABRA1	chr5	161847063	161899981	4878	I3	I3	16		100	1280					16																1280																0.26
ENSG00000022556.16	NLRP2	chr19	54953130	55001142	3744	I3	I3	32	5	86.49	2547	400				32								5								2547								400								0.68
ENSG00000022567.10	SLC45A4	chr8	141207166	141308305	7483	I3	I3	18		100	1440					18																1440																0.19
ENSG00000022840.16	RNF10	chr12	120533480	120577588	3814	I3	I3	21	2	91.3	1669	160				21								2								1669								160								0.44
ENSG00000022976.15	ZNF839	chr14	102317377	102342702	2987	I3	I3	15	5	75	1200	400				15								5								1200								400								0.4
ENSG00000023041.11	ZDHHC6	chr10	112424428	112446917	2906	I3	I3	8	1	88.89	640	80				8								1								640								80								0.22
ENSG00000023171.18	GRAMD1B	chr11	123358428	123627774	7723	I3	I3	23		100	1840					23																1840																0.24
ENSG00000023191.17	RNH1	chr11	494512	507300	3281	I3	I3	13		100	1040					13																1040																0.32
ENSG00000023228.14	NDUFS1	chr2	206114817	206159509	11660	I3	I3	20		100	1541					20																1541																0.13
ENSG00000023287.13	RB1CC1	chr8	52622458	52745843	6636	A2R2R3I3R1	A2R2R3I3R1	680		100	55905		111	196	222	37		114											13286	14654	16548	2922		8495											2	2.21	2.49	0.44
ENSG00000023318.8	ERP44	chr9	99979185	100099000	4808	I3	I3	10		100	785					10																785																0.16
ENSG00000023330.15	ALAS1	chr3	52198086	52214327	2430	I3	I3	15		100	1200					15																1200																0.49
ENSG00000023445.16	BIRC3	chr11	102317450	102339403	6877	A2R2I3A1R1I2	A2R2I3A1R1I2	439		100	40647		100	180		15	72	40		32									11962	13344		1199	8599	2983		2560									1.74	1.94		0.17	1.25
ENSG00000023516.9	AKAP11	chr13	42272152	42323261	9915	I3	I3	36		100	2865					36																2865																0.29
ENSG00000023572.10	GLRX2	chr1	193090866	193106114	5612	I3	I3	7		100	547					7																547																0.1
ENSG00000023608.5	SNAPC1	chr14	61762420	61796428	2593	A2R2I3	A2R2I3	67	23	74.44	5808	1970	19	42		6					5	14		4					2269	3082		457					600	1050		320					0.88	1.19		0.18
ENSG00000023697.13	DERA	chr12	15911302	16037381	1644	I3	I3	12		100	932					12																932																0.57
ENSG00000023734.11	STRAP	chr12	15882387	15903478	1874	I3	I3	11		100	863					11																863																0.46
ENSG00000023839.12	ABCC2	chr10	99782640	99852594	5806	A2R2R3I3A1	A2R2R3I3A1	528		100	45952		64	171	195	36	62												7680	13216	15068	2866	7122												1.32	2.28	2.6	0.49	1.23
ENSG00000023892.11	DEF6	chr6	35297818	35321771	2296	I3	I3	16		100	1280					16																1280																0.56
ENSG00000023902.14	PLEKHO1	chr1	150149183	150164720	3741	I3	I3	10		100	800					10																800																0.21
ENSG00000023909.10	GCLM	chr1	93885199	93909456	4883	A2I3	I3	9		100	736		1			8													100			636													0.02			0.13
ENSG00000024048.11	UBR2	chr6	42564029	42693505	7891	I3	I3	48		100	3793					48																3793																0.48
ENSG00000024422.12	EHD2	chr19	47713422	47743134	3506	I3	I3	17		100	1351					17																1351																0.39
ENSG00000024526.17	DEPDC1	chr1	68474152	68497221	5299	I3	I3	15	1	93.75	1184	80				15								1								1184								80								0.22
ENSG00000024862.18	CCDC28A	chr6	138773769	138793319	1247	A2R2R3I3I2	A2R2R3I3I2	120		100	10110		25	36	40	7				12									2991	2669	2958	532				960									2.4	2.14	2.37	0.43
ENSG00000025039.15	RRAGD	chr6	89364616	89412273	4923	I3	I3	10		100	788					10																788																0.16
ENSG00000025156.13	HSF2	chr6	122399551	122433119	2643	I3	I3	14		100	1103					14																1103																0.42
ENSG00000025293.17	PHF20	chr20	35771974	35950370	5879	I3	I3	22		100	1741					22																1741																0.3
ENSG00000025423.11	HSD17B6	chr12	56752161	56787790	1751	I3	I3	7	1	87.5	560	80				7								1								560								80								0.32
ENSG00000025434.19	NR1H3	chr11	47248300	47269033	2731	I3	I3	13	1	92.86	1040	80				13								1								1040								80								0.38
ENSG00000025708.14	TYMP	chr22	50525752	50530032	2049	I3	I3	21	5	80.77	1680	400				21								5								1680								400								0.82
ENSG00000025770.19	NCAPH2	chr22	50508224	50524780	3337	I3	I3	18	12	60	1409	960				18								12								1409								960								0.42
ENSG00000025772.8	TOMM34	chr20	44942130	44960397	1973	I3	I3	7		100	560					7																560																0.28
ENSG00000025796.14	SEC63	chr6	107867756	107958208	6430	I3	I3	23	4	85.18	1814	320				23								4								1814								320								0.28
ENSG00000025800.14	KPNA6	chr1	32108056	32176563	7355	I3	I3	13	1	92.86	1028	80				13								1								1028								80								0.14
ENSG00000026025.16	VIM	chr10	17228241	17237593	2666	I3	I3	15	10	60	1178	800				15								10								1178								800								0.44
ENSG00000026036.22	RTEL1-TNFRSF6B	chr20	63659300	63698684	5843	A2R2R3I3A1I2	A2R2R3I3I2	243	500	32.71	20122	42698	37	96	107	3					88	136	156	41	1			78	4431	7307	8144	240					10538	10503	12031	3266	120			6240	0.76	1.25	1.39	0.04
ENSG00000026103.22	FAS	chr10	88990531	89017059	3696	A2R2I3A1R1	A2R2I3A1R1	249	11	95.77	23206	1154	75	102		25	26	21						2	7	2			9000	7531		1993	3101	1581						160	840	154			2.44	2.04		0.54	0.84
ENSG00000026297.16	RNASET2	chr6	166922113	166957191	8614	A2R2I3	A2R2I3	356	18	95.19	32788	1689	129	208		19					8	10							15450	15834		1504					960	729							1.79	1.84		0.17
ENSG00000026508.20	CD44	chr11	35138882	35232402	5431	A2R2I3A1R1	A2R2I3A1R1	588	1	99.83	55783	80	172	264		20	89	43								1			20588	19859		1580	10540	3216								80			3.79	3.66		0.29	1.94
ENSG00000026559.14	KCNG1	chr20	51003656	51023107	3722	I3	I3	6	3	66.67	480	240				6								3								480								240								0.13
ENSG00000026652.15	AGPAT4	chr6	161129967	161274061	7923	I3	I3	16		100	1267					16																1267																0.16
ENSG00000026751.17	SLAMF7	chr1	160739057	160754821	3542	I3	I3	10		100	778					10																778																0.22
ENSG00000026950.17	BTN3A1	chr6	26402237	26415208	3442	I3	I3	11	5	68.75	880	399				11								5								880								399								0.26
ENSG00000027001.10	MIPEP	chr13	23730189	23889400	2381	I3	I3	19		100	1489					19																1489																0.63
ENSG00000027075.15	PRKCH	chr14	61187559	61550976	3579	I3	I3	13	3	81.25	1027	240				13								3								1027								240								0.29
ENSG00000027644.5	INSRR	chr1	156840063	156859117	5200	A2R2I3A1R1I1	A2R2I3	179	1	99.44	15686	80	38	104		31	2	3	1								1		4538	8125		2475	224	244	80								80		0.87	1.56		0.48	0.04
ENSG00000027697.15	IFNGR1	chr6	137197485	137219449	2519	A2R2I3A1	A2R2I3A1	187		100	18007		63	82		14	28												7536	6087		1107	3277												2.99	2.42		0.44	1.3
ENSG00000027847.14	B4GALT7	chr5	177600132	177610330	2653	I3	I3	17		100	1357					17																1357																0.51
ENSG00000027869.12	SH2D2A	chr1	156806243	156816848	1673	I3	I3	9		100	712					9																712																0.43
ENSG00000028116.18	VRK2	chr2	57907629	58159920	2657	I3A1	I3	11	7	61.11	911	720				10	1							3	4							791	120							240	480							0.3	0.05
ENSG00000028137.19	TNFRSF1B	chr1	12166991	12209228	3687	A2R2I3A1	A2R2I3A1	181		100	17307		49	87		13	32												5880	6641		1039	3747												1.59	1.8		0.28	1.02
ENSG00000028203.18	VEZT	chr12	95217746	95302799	4510	I3	I3	21		100	1667					21																1667																0.37
ENSG00000028277.21	POU2F2	chr19	42086110	42196585	6901	I3	I3	22		100	1712					22																1712																0.25
ENSG00000028310.18	BRD9	chr5	850291	892801	4865	I3	I3	19	3	86.36	1504	240				19								3								1504								240								0.31
ENSG00000028528.15	SNX1	chr15	64094123	64146090	8214	I3	I3	20		100	1574					20																1574																0.19
ENSG00000028839.10	TBPL1	chr6	133952170	133990432	4199	I3	I3	6		100	470					6																470																0.11
ENSG00000029153.14	ARNTL2	chr12	27332854	27425289	6785	I3	I3	17		100	1355					17																1355																0.2
ENSG00000029363.17	BCLAF1	chr6	136256627	136289851	7719	A2R2I3A1	A2R2I3A1	453	87	83.89	44005	8394	170	206		13	64				25	38		9	15				20387	14972		1039	7607				3000	2874		720	1800				2.64	1.94		0.13	0.99
ENSG00000029364.12	SLC39A9	chr14	69398015	69462390	5399	I3	I3	13		100	1030					13																1030																0.19
ENSG00000029534.21	ANK1	chr8	41653220	41896762	8478	I3	I3	47	3	94	3619	240				47								3								3619								240								0.43
ENSG00000029559.7	IBSP	chr4	87799554	87812435	1573	A2R2I3	A2R2I3	60		100	5154		14	39		7													1670	2951		533													1.06	1.88		0.34
ENSG00000029639.11	TFB1M	chr6	155256134	155314493	2799	I3	I3	15	9	62.5	1172	720				15								9								1172								720								0.42
ENSG00000029725.17	RABEP1	chr17	5282265	5386340	5909	A2R2I3R1I2	A2R2I3R1I2	407	15	96.45	35088	1174	97	189		23		50		48				3		12			11640	14037		1817		3754		3840				240		934			1.97	2.38		0.31
ENSG00000029993.15	HMGB3	chrX	150980509	150990771	3507	I3		3	1	75	240	80				3								1								240								80								0.07
ENSG00000030066.13	NUP160	chr11	47778087	47848555	5376	I3	I3	41		100	3244					41																3244																0.6
ENSG00000030110.13	BAK1	chr6	33572547	33580293	2212	I3	I3	3	2	60	235	160				3								2								235								160								0.11
ENSG00000030304.14	MUSK	chr9	110668779	110806558	8294	I3	I3	22		100	1759					22																1759																0.21
ENSG00000030419.16	IKZF2	chr2	212999691	213152427	9350	A2R2R3I3A1	A2R2R3I3A1	872		100	73091		138	314	354	12	54												16520	23154	26055	958	6404												1.77	2.48	2.79	0.1	0.68
ENSG00000030582.18	GRN	chr17	44345246	44353106	2130	I3	I3	25		100	1995					25																1995																0.94
ENSG00000031003.10	FAM13B	chr5	137937960	138051961	5465	I3	I3	25	2	92.59	1957	160				25								2								1957								160								0.36
ENSG00000031081.11	ARHGAP31	chr3	119294383	119420714	9307	I3	I3	42		100	3351					42																3351																0.36
ENSG00000031691.7	CENPQ	chr6	49463370	49493107	1741	I3	I3	7		100	548					7																548																0.31
ENSG00000031698.13	SARS1	chr1	109213918	109238182	1914	I3	I3	13		100	1031					13																1031																0.54
ENSG00000031823.14	RANBP3	chr19	5916139	5978142	3233	I3	I3	19		100	1504					19																1504																0.47
ENSG00000032219.19	ARID4A	chr14	58298504	58373887	5864	A2R2R3I3R1	A2R2R3I3R1	600		100	48824		89	187	212	31		81											10680	13917	15762	2466		5999											1.82	2.37	2.69	0.42
ENSG00000032389.13	EIPR1	chr2	3188925	3377830	2932	I3	I3	15		100	1191					15																1191																0.41
ENSG00000032444.17	PNPLA6	chr19	7534004	7561764	4617	I3	I3	44	3	93.62	3483	215				44								3								3483								215								0.75
ENSG00000032742.18	IFT88	chr13	20567138	20691444	3091	I3	I3	25		100	1934					25																1934																0.63
ENSG00000033011.13	ALG1	chr16	5033923	5087379	3900	I3	I3	11	5	68.75	828	398				11								5								828								398								0.21
ENSG00000033030.15	ZCCHC8	chr12	122471599	122501073	5663	I3	I3	17		100	1350					17																1350																0.24
ENSG00000033050.9	ABCF2	chr7	151211484	151227205	4527	I3	I3		17			1341												17																1341
ENSG00000033100.16	CHPF2	chr7	151232489	151238827	3978	I3	I3	16		100	1280					16																1280																0.32
ENSG00000033122.21	LRRC7	chr1	69567922	70151945	27923	A2R2I3R1	I3R1	462	2	99.57	39112	157	99	224		39		100						1		1			11843	16752		3080		7437						80		77			0.42	0.6		0.11
ENSG00000033170.17	FUT8	chr14	65410592	65744121	5166	I3	I3	14		100	1120					14																1120																0.22
ENSG00000033178.13	UBA6	chr4	67612652	67701155	9540	I3	I3	31		100	2431					31																2431																0.25
ENSG00000033327.13	GAB2	chr11	78215293	78418348	6110	A2R2I3A1	A2R2I3A1	361	1	99.72	34977	80	100	172		18	71							1					11970	13120		1436	8451							80					1.96	2.15		0.24	1.38
ENSG00000033627.17	ATP6V0A1	chr17	42458844	42522582	4652	I3	I3	25		100	2000					25																2000																0.43
ENSG00000033800.14	PIAS1	chr15	68054309	68198603	7980	I3	I3	14		100	1114					14																1114																0.14
ENSG00000033867.16	SLC4A7	chr3	27372721	27484420	7970	I3	I3	33		100	2600					33																2600																0.33
ENSG00000034053.14	APBA2	chr15	28884483	29118315	4031	I3	I3	24		100	1896					24																1896																0.47
ENSG00000034152.19	MAP2K3	chr17	21284672	21315232	2401	A2R2I3	A2R2I3	170		100	15339		55	102		13													6590	7750		999													2.74	3.23		0.42
ENSG00000034239.11	EFCAB1	chr8	48710789	48735311	2286	I3	I3	6		100	463					6																463																0.2
ENSG00000034510.6	TMSB10	chr2	84905656	84906671	461	A2R2I3	A2R2I3	28		100	2650		14	13		1													1644	926		80													3.57	2.01		0.17
ENSG00000034533.12	ASTE1	chr3	131013875	131027649	2687	I3	I3	12	2	85.71	956	160				12								2								956								160								0.36
ENSG00000034677.13	RNF19A	chr8	100257060	100336218	4330	I3	I3	17	1	94.44	1360	80				17								1								1360								80								0.31
ENSG00000034693.15	PEX3	chr6	143450805	143490616	2750	I3	I3	10	2	83.33	776	160				10								2								776								160								0.28
ENSG00000034713.8	GABARAPL2	chr16	75566375	75577881	2274	I3		2		100	160					2																160																0.07
ENSG00000034971.17	MYOC	chr1	171635417	171652688	2100	A2R2I3R1	A2R2I3R1	137	1	99.28	11925	71	30	54		15		38								1			3588	4176		1200		2961								71			1.71	1.99		0.57
ENSG00000035115.22	SH3YL1	chr2	217730	266398	3540	I3	I3	12		100	934					12																934																0.26
ENSG00000035141.8	FAM136A	chr2	70295975	70302090	2398	I3	I3	5	1	83.33	400	80				5								1								400								80								0.17
ENSG00000035403.18	VCL	chr10	73995193	74121363	7995	I3	I3	27		100	2146					27																2146																0.27
ENSG00000035499.13	DEPDC1B	chr5	60596912	60700190	2504	I3	I3	14		100	1095					14																1095																0.44
ENSG00000035664.11	DAPK2	chr15	63907036	64072033	8086	I3	I3	18		100	1412					18																1412																0.17
ENSG00000035681.9	NSMAF	chr8	58583508	58659853	3764	I3	I3	35		100	2704					35																2704																0.72
ENSG00000035687.10	ADSS2	chr1	244408494	244451909	2555	I3	I3	11	1	91.67	862	71				11								1								862								71								0.34
ENSG00000035720.8	STAP1	chr4	67558727	67607337	1951	I3	I3	8		100	619					8																619																0.32
ENSG00000035862.12	TIMP2	chr17	78852977	78925387	3652	I3	I3	2	4	33.33	160	320				2								4								160								320								0.04
ENSG00000035928.16	RFC1	chr4	39287456	39366375	4886	I3	I3	30		100	2388					30																2388																0.49
ENSG00000036054.13	TBC1D23	chr3	100260992	100325251	4054	I3	I3	18		100	1427					18																1427																0.35
ENSG00000036257.13	CUL3	chr2	224470150	224585397	6756	A2R2I3A1	A2R2I3A1	530	6	98.88	49532	680	133	289		20	88							1	5				15939	21625		1596	10372							80	600				2.36	3.2		0.24	1.54
ENSG00000036448.10	MYOM2	chr8	2045046	2165552	5008	I3	I3	34		100	2700					34																2700																0.54
ENSG00000036473.8	OTC	chrX	38352586	38421446	1522	A2R2R3I3	A2R2R3I3	105		100	8577		13	38	44	10													1560	2895	3345	777													1.02	1.9	2.2	0.51
ENSG00000036530.9	CYP46A1	chr14	99684298	99727301	6609	I3	I3	19		100	1471					19																1471																0.22
ENSG00000036549.13	ZZZ3	chr1	77562416	77683419	6412	I3	I3	20		100	1599					20																1599																0.25
ENSG00000036565.15	SLC18A1	chr8	20144855	20183206	2956	I3	I3	13		100	1012					13																1012																0.34
ENSG00000036672.16	USP2	chr11	119355215	119381711	3697	I3	I3	12	4	75	951	320				12								4								951								320								0.26
ENSG00000036828.17	CASR	chr3	122183668	122291629	10062	A2I3	I3	36	1	97.3	2899	80	1			35								1					99			2800								80					0.01			0.28
ENSG00000037042.9	TUBG2	chr17	42659284	42667006	1782	I3	I3	10	6	62.5	797	480				10								6								797								480								0.45
ENSG00000037241.7	RPL26L1	chr5	172958729	172969771	742	I3	I3	3	1	75	240	80				3								1								240								80								0.32
ENSG00000037280.16	FLT4	chr5	180601506	180649624	5833	A2R2R3I3A1R1	A2R2R3I3A1R1	787		100	67598		97	226	253	50	78	83											11617	17212	19338	3966	9058	6407											1.99	2.95	3.32	0.68	1.55
ENSG00000037474.15	NSUN2	chr5	6599239	6633291	3558	I3	I3	19		100	1509					19																1509																0.42
ENSG00000037637.11	FBXO42	chr1	16246840	16352480	6227	I3	I3	15		100	1197					15																1197																0.19
ENSG00000037749.12	MFAP3	chr5	154038906	154220478	2891	I3	I3	7		100	560					7																560																0.19
ENSG00000037757.14	MRI1	chr19	13764522	13774282	3178	I3	I3	9	1	90	720	80				9								1								720								80								0.23
ENSG00000037897.17	METTL1	chr12	57768471	57772119	1378	I3	I3	7		100	557					7																557																0.4
ENSG00000037965.6	HOXC8	chr12	54008985	54012769	2417	I3	I3	6		100	480					6																480																0.2
ENSG00000038002.9	AGA	chr4	177430774	177442437	2037	I3	I3	22		100	1752					22																1752																0.86
ENSG00000038210.14	PI4K2B	chr4	25160663	25279204	3594	I3	I3	12		100	951					12																951																0.26
ENSG00000038219.13	BOD1L1	chr4	13568738	13627725	10567	I3	I3	63		100	4967					63																4967																0.47
ENSG00000038274.17	MAT2B	chr5	163503114	163519354	3409	I3	I3	12		100	952					12																952																0.28
ENSG00000038295.8	TLL1	chr4	165873237	166104457	7291	I3	I3	27		100	2105					27																2105																0.29
ENSG00000038358.15	EDC4	chr16	67873052	67884499	5267	I3	I3	26	5	83.87	2075	400				26								5								2075								400								0.39
ENSG00000038382.20	TRIO	chr5	14143342	14532128	11460	I3	I3	76	1	98.7	6037	80				76								1								6037								80								0.53
ENSG00000038427.16	VCAN	chr5	83471618	83582303	12345	I3	I3	97	1	98.98	7738	80				97								1								7738								80								0.63
ENSG00000038532.16	CLEC16A	chr16	10944564	11182186	6812	I3	I3	28		100	2211					28																2211																0.32
ENSG00000038945.15	MSR1	chr8	16107878	16567490	3618	A2R2I3R1	A2R2I3R1	275		100	24304		83	150		12		30											9945	11161		943		2255											2.75	3.08		0.26
ENSG00000039068.19	CDH1	chr16	68737292	68835541	4878	A2R2R3I3A1R1	A2R2R3I3A1R1	483	5	98.98	40977	432	61	137	156	25	44	60						2	1	2			7320	10311	11742	1995	5068	4541						160	120	152			1.5	2.11	2.41	0.41	1.04
ENSG00000039123.16	MTREX	chr5	55307989	55425579	3961	I3	I3	30	1	96.77	2346	80				30								1								2346								80								0.59
ENSG00000039139.9	DNAH5	chr5	13690331	13944543	15633	I3	I3	109	2	98.2	8676	160				109								2								8676								160								0.55
ENSG00000039319.17	ZFYVE16	chr5	80408013	80483379	10805	I3	I3	35		100	2780					35																2780																0.26
ENSG00000039523.20	RIPOR1	chr16	67518418	67546788	4260	I3	I3	26	3	89.65	2054	240				26								3								2054								240								0.48
ENSG00000039537.14	C6	chr5	41142116	41261438	3691	A2R2I3R1	A2R2I3R1	252		100	21337		48	122		22		60											5760	9310		1753		4514											1.56	2.52		0.47
ENSG00000039560.14	RAI14	chr5	34656328	34832612	5064	I3	I3	23		100	1805					23																1805																0.36
ENSG00000039600.11	SOX30	chr5	157625679	157671480	3283	I3	I3	16		100	1273					16																1273																0.39
ENSG00000039650.12	PNKP	chr19	49859882	49878351	2111	I3	I3	32	3	91.43	2543	240				32								3								2543								240								1.2
ENSG00000039987.7	BEST2	chr19	12751702	12758458	2183	I3	I3	15		100	1198					15																1198																0.55
ENSG00000040199.18	PHLPP2	chr16	71637835	71724701	8467	I3	I3	27	6	81.82	2149	480				27								6								2149								480								0.25
ENSG00000040275.17	SPDL1	chr5	169583636	169604778	2529	I3	I3	13		100	1040					13																1040																0.41
ENSG00000040341.18	STAU2	chr8	73420369	73747708	4061	I3	I3	17	1	94.44	1318	80				17								1								1318								80								0.32
ENSG00000040487.13	SLC66A1	chr1	19312326	19329300	2175	I3	I3	9		100	697					9																697																0.32
ENSG00000040531.16	CTNS	chr17	3636459	3663103	4139	I3	I3	14		100	1104					14																1104																0.27
ENSG00000040608.14	RTN4R	chr22	20241415	20283246	1973	I3	I3	23		100	1816					23																1816																0.92
ENSG00000040633.13	PHF23	chr17	7235029	7239722	1978	A2R2I3I2	A2R2I3I2	166		100	15395		64	65		8				29									7669	4766		640				2320									3.88	2.41		0.32
ENSG00000040731.10	CDH10	chr5	24487100	24644978	3438	I3	I3	17		100	1360					17																1360																0.4
ENSG00000040933.16	INPP4A	chr2	98444854	98594392	10096	A2R2I3A1	A2R2I3A1	546		100	52529		159	270		28	89												19079	20726		2182	10542												1.89	2.05		0.22	1.04
ENSG00000041353.10	RAB27B	chr18	54717860	54895516	7003	I3		5		100	400					5																400																0.06
ENSG00000041357.16	PSMA4	chr15	78540405	78552417	4378	I3	I3	10		100	800					10																800																0.18
ENSG00000041515.16	MYO16	chr13	108596152	109208005	7046	I3	I3	52		100	4115					52																4115																0.58
ENSG00000041802.11	LSG1	chr3	194640791	194672463	3283	I3	I3	16		100	1264					16																1264																0.39
ENSG00000041880.14	PARP3	chr3	51942345	51948867	2472	I3	I3	13		100	1040					13																1040																0.42
ENSG00000041982.16	TNC	chr9	115019575	115118257	8500	A2R2I3	A2R2I3	279	1	99.64	24357	80	60	171		48								1					7188	13329		3840								80					0.85	1.57		0.45
ENSG00000041988.15	THAP3	chr1	6624866	6635586	2053	I3	I3	8	2	80	627	160				8								2								627								160								0.31
ENSG00000042062.13	RIPOR3	chr20	50586108	50691542	4391	I3	I3	22		100	1734					22																1734																0.39
ENSG00000042088.14	TDP1	chr14	89954939	90044764	3722	I3	I3	12		100	937					12																937																0.25
ENSG00000042286.15	AIFM2	chr10	70098223	70132934	3247	I3	I3	9		100	720					9																720																0.22
ENSG00000042304.12	C2orf83	chr2	227610090	227648606	2086	I3	I3	5		100	397					5																397																0.19
ENSG00000042317.17	SPATA7	chr14	88384924	88470350	3610	I3	I3	21	1	95.45	1659	80				21								1								1659								80								0.46
ENSG00000042429.12	MED17	chr11	93784227	93814963	5087	I3	I3	19	13	59.37	1520	1040				19								13								1520								1040								0.3
ENSG00000042445.14	RETSAT	chr2	85341955	85354531	3141	I3	I3	16		100	1279					16																1279																0.41
ENSG00000042493.16	CAPG	chr2	85394753	85418432	1250	I3	I3	10		100	770					10																770																0.62
ENSG00000042753.12	AP2S1	chr19	46838136	46850846	898	I3	I3	5		100	392					5																392																0.44
ENSG00000042781.14	USH2A	chr1	215622891	216423448	19010	A2R2I3R1	A2R2I3R1	1170	5	99.57	97440	386	177	517		117		359						1		4			21212	39640		9309		27279						80		306			1.12	2.09		0.49
ENSG00000042813.8	ZPBP	chr7	49850421	50121329	1195	I3	I3	13		100	1026					13																1026																0.86
ENSG00000042832.12	TG	chr8	132866958	133134903	8455	I3	I3	71		100	5583					71																5583																0.66
ENSG00000042980.13	ADAM28	chr8	24294069	24359014	7019	I3	I3	23		100	1797					23																1797																0.26
ENSG00000043039.7	BARX2	chr11	129375848	129452279	2148	I3	I3	6		100	480					6																480																0.22
ENSG00000043093.15	DCUN1D1	chr3	182938074	182985953	7849	A2R2I3A1	A2R2A1	358		100	32979		81	209		8	60												9712	15504		640	7123												1.24	1.98		0.08	0.91
ENSG00000043143.20	JADE2	chr5	134524312	134583230	6465	I3	I3	22		100	1759					22																1759																0.27
ENSG00000043355.12	ZIC2	chr13	99981784	99986765	2963	A2R2I3	A2R2I3	150		100	13144		42	80		28													5030	5878		2236													1.7	1.98		0.75
ENSG00000043462.13	LCP2	chr5	170246233	170297815	4232	I3	I3	17	1	94.44	1319	80				17								1								1319								80								0.31
ENSG00000043514.17	TRIT1	chr1	39838110	39883511	5930	I3	I3	12		100	951					12																951																0.16
ENSG00000043591.6	ADRB1	chr10	114043866	114046904	3039	I3	I3	12		100	960					12																960																0.32
ENSG00000044012.4	GUCA2B	chr1	42153410	42155820	604	I3	I3	4		100	301					4																301																0.5
ENSG00000044090.10	CUL7	chr6	43037617	43053945	5707	I3	I3	35	13	72.92	2794	1040				35								13								2794								1040								0.49
ENSG00000044115.21	CTNNA1	chr5	138610967	138935034	3831	A2R2I3A1R1	A2R2I3A1R1	514	2	99.61	48078	240	161	242		24	51	36							2				19245	18278		1899	5958	2698							240				5.02	4.77		0.5	1.56
ENSG00000044446.12	PHKA2	chrX	18892298	18984114	5077	I3	I3	30	4	88.24	2342	320				30								4								2342								320								0.46
ENSG00000044459.15	CNTLN	chr9	17134982	17503923	5518	I3	I3	37		100	2948					37																2948																0.53
ENSG00000044524.11	EPHA3	chr3	89107621	89482134	5712	A2R2I3A1R1	A2R2I3A1R1	390		100	35829		73	162		21	70	64											8760	12349		1654	8204	4862											1.53	2.16		0.29	1.44
ENSG00000044574.8	HSPA5	chr9	125234853	125241343	3921	A2R2I3A1	A2R2I3A1	175	6	96.69	16523	501	41	87		12	35				1	4		1					4868	6521		960	4174				120	301		80					1.24	1.66		0.24	1.06
ENSG00000046604.13	DSG2	chr18	31498177	31549008	5697	A2R2I3	A2R2I3	233	2	99.15	20420	160	60	146		27								2					7175	11085		2160								160					1.26	1.95		0.38
ENSG00000046647.13	GEMIN8	chrX	14008279	14029893	1682	I3	I3	5		100	400					5																400																0.24
ENSG00000046651.15	OFD1	chrX	13734745	13769357	4259	A2R2R3I3A1I2	A2R2R3I3A1I2	504	6	98.82	43460	462	94	139	152	30	36			53		3	2	1					11222	10242	11188	2344	4224			4240		229	153	80					2.63	2.4	2.63	0.55	0.99
ENSG00000046653.15	GPM6B	chrX	13770939	13938638	3957	I3	I3	11		100	867					11																867																0.22
ENSG00000046774.10	MAGEC2	chrX	142202342	142205290	1994	I3	I3	6		100	480					6																480																0.24
ENSG00000046889.19	PREX2	chr8	67952046	68237032	10824	A2I3	I3	48		100	3817		2			46													212			3605													0.02			0.33
ENSG00000047056.16	WDR37	chr10	1049538	1132384	5137	I3	I3	13		100	1020					13																1020																0.2
ENSG00000047188.16	YTHDC2	chr5	113513694	113595285	6708	I3	I3	38		100	3025					38																3025																0.45
ENSG00000047230.15	CTPS2	chrX	16587999	16712936	4319	I3	I3	17		100	1332					17																1332																0.31
ENSG00000047249.18	ATP6V1H	chr8	53715543	53843558	2365	I3	I3	13		100	1030					13																1030																0.44
ENSG00000047315.17	POLR2B	chr4	56977722	57031158	4108	I3	I3	27	1	96.43	2157	80				27								1								2157								80								0.53
ENSG00000047346.12	FAM214A	chr15	52581317	52709817	4590	I3	I3	20	3	86.96	1600	240				20								3								1600								240								0.35
ENSG00000047365.12	ARAP2	chr4	35948221	36244514	7513	I3	I3	40		100	3146					40																3146																0.42
ENSG00000047410.14	TPR	chr1	186311652	186375693	9636	A2R2I3A1R1	A2R2I3A1R1	737	11	98.53	65047	1072	135	304		70	82	146						4	5	2			16167	22963		5545	9431	10941						320	600	152			1.68	2.38		0.58	0.98
ENSG00000047457.14	CP	chr3	149162410	149221829	4452	I3	I3	41	2	95.35	3267	160				41								2								3267								160								0.73
ENSG00000047578.13	KATNIP	chr16	27550133	27780369	6624	I3	I3	37	2	94.87	2902	160				37								2								2902								160								0.44
ENSG00000047579.20	DTNBP1	chr6	15522807	15663058	1880	I3	I3	23		100	1840					23																1840																0.98
ENSG00000047597.7	XK	chrX	37685791	37732130	5174	A2R2I3	I3	21		100	1758		2	6		13													240	478		1040													0.05	0.09		0.2
ENSG00000047617.15	ANO2	chr12	5531869	5946232	3720	I3	I3	21		100	1655					21																1655																0.44
ENSG00000047621.12	C12orf4	chr12	4487735	4538508	3817	A2I3	I3	17	1	94.44	1363	80	1			16								1					100			1263								80					0.03			0.33
ENSG00000047634.15	SCML1	chrX	17737449	17754988	4615	I3	I3	9		100	720					9																720																0.16
ENSG00000047644.19	WWC3	chrX	10015254	10144474	6951	I3	I3	26		100	2067					26																2067																0.3
ENSG00000047648.23	ARHGAP6	chrX	11117651	11665920	6299	I3	I3	31		100	2459					31																2459																0.39
ENSG00000047662.5	FAM184B	chr4	17629306	17781621	6731	I3	I3	22	2	91.67	1751	160				22								2								1751								160								0.26
ENSG00000047849.21	MAP4	chr3	47850690	48089272	8920	I3	I3	55		100	4392					55																4392																0.49
ENSG00000047932.14	GOPC	chr6	117560269	117602542	4597	A2R2R3I3A1R1	A2R2R3I3A1R1	357	49	87.93	31587	3968	60	103	118	6	50	20			4	14	15	3	3	10			7187	7678	8743	480	5933	1566			480	1054	1133	240	322	739			1.56	1.67	1.9	0.1	1.29
ENSG00000047936.11	ROS1	chr6	117287353	117425942	8451	A2R2R3I3A1R1I1I2	A2R2R3I3A1R1I1I2	1050	33	96.95	86905	2767	78	204	232	56	77	149	152	102	4	5	6	2	2	4	6	4	9360	15469	17608	4423	8972	11013	11900	8160	480	378	445	160	219	294	471	320	1.11	1.83	2.08	0.52	1.06
ENSG00000048028.11	USP28	chr11	113797874	113875570	4669	I3	I3	31		100	2435					31																2435																0.52
ENSG00000048052.22	HDAC9	chr7	18086949	19002416	10118	A2R2I3A1	A2R2I3A1	459		100	45190		140	194		28	97												16791	14766		2226	11407												1.66	1.46		0.22	1.13
ENSG00000048140.18	TSPAN17	chr5	176647387	176659054	4445	I3	I3	8		100	640					8																640																0.14
ENSG00000048162.21	NOP16	chr5	176383938	176388927	1161	I3	I3	5	2	71.43	400	160				5								2								400								160								0.34
ENSG00000048342.17	CC2D2A	chr4	15469865	15601552	5513	I3	I3	38		100	2927					38																2927																0.53
ENSG00000048392.12	RRM2B	chr8	102204502	102238961	4774	R2I3	R2I3	153		100	11372			138		15														10184		1188														2.13		0.25
ENSG00000048405.10	ZNF800	chr7	127346790	127431924	4473	I3	I3	13		100	1031					13																1031																0.23
ENSG00000048462.11	TNFRSF17	chr16	11965210	11968068	891	A2R2R3I3A1R1I2	A2R2R3I3A1R1I2	109		100	9607		21	24	27	5	9	13		10									2518	1804	2034	400	1060	991		800									2.83	2.02	2.28	0.45	1.19
ENSG00000048471.14	SNX29	chr16	11976734	12574287	8173	A2R2I3R1	A2R2I3R1	363	1	99.73	31161	74	81	214		21		47								1			9698	16324		1641		3498								74			1.19	2		0.2
ENSG00000048540.15	LMO3	chr12	16548372	16610594	3810	I3	I3	7		100	560					7																560																0.15
ENSG00000048544.6	MRPS10	chr6	42206807	42217861	2100	I3	I3	6	1	85.71	463	80				6								1								463								80								0.22
ENSG00000048545.16	GUCA1A	chr6	42155406	42181338	2520	I3	I3	1	7	12.5	80	560				1								7								80								560								0.03
ENSG00000048649.13	RSF1	chr11	77659996	77821017	11550	I3	I3	31		100	2459					31																2459																0.21
ENSG00000048707.15	VPS13D	chr1	12230030	12512047	16357	I3	I3	96		100	7666					96																7666																0.47
ENSG00000048740.18	CELF2	chr10	10798397	11336675	8044	I3	I3	16		100	1250					16																1250																0.16
ENSG00000048828.17	FAM120A	chr9	93451685	93566112	5160	I3	I3	25	7	78.12	2000	559				25								7								2000								559								0.39
ENSG00000048991.16	R3HDM1	chr2	135531455	135725270	4648	I3	I3	27		100	2145					27																2145																0.46
ENSG00000049089.15	COL9A2	chr1	40300489	40317813	2887	I3	I3	10		100	773					10																773																0.27
ENSG00000049130.16	KITLG	chr12	88492793	88580851	5737	I3	I3	9		100	663					9																663																0.12
ENSG00000049167.15	ERCC8	chr5	60866454	60945073	9414	I3	I3	15		100	1142					15																1142																0.12
ENSG00000049192.15	ADAMTS6	chr5	65148738	65481920	7309	I3	I3	31		100	2462					31																2462																0.34
ENSG00000049239.13	H6PD	chr1	9234774	9271337	9147	I3	I3	27		100	2160					27																2160																0.24
ENSG00000049245.13	VAMP3	chr1	7771296	7781432	2178	I3	I3	3		100	221					3																221																0.1
ENSG00000049246.14	PER3	chr1	7784320	7845177	6318	I3	I3	27	2	93.1	2159	160				27								2								2159								160								0.34
ENSG00000049247.14	UTS2	chr1	7843083	7853512	1601	I3	I3	5		100	396					5																396																0.25
ENSG00000049249.9	TNFRSF9	chr1	7915871	7943165	5970	I3		7		100	550					7																550																0.09
ENSG00000049283.18	EPN3	chr17	50532682	50543750	3879	I3	I3	21	1	95.45	1680	80				21								1								1680								80								0.43
ENSG00000049323.16	LTBP1	chr2	32946953	33399509	6502	A2R2I3R1I2	A2R2I3R1I2	482	5	98.97	40547	389	78	182		41		98		83				2		3			9344	13859		3264		7440		6640				160		229			1.44	2.13		0.5
ENSG00000049449.10	RCN1	chr11	32091074	32105722	2653	I3	I3	5	7	41.67	390	560				5								7								390								560								0.15
ENSG00000049540.18	ELN	chr7	74027789	74069907	3452	A2R2R3I3R1I2	A2R2R3I3R1I2	591	1	99.83	49113	80	115	160	176	28		30		82				1					13729	11623	12786	2218		2197		6560				80					3.98	3.37	3.7	0.64
ENSG00000049541.11	RFC2	chr7	74231499	74254458	1685	I3	I3	12		100	943					12																943																0.56
ENSG00000049618.24	ARID1B	chr6	156776020	157210779	10813	A2R2I3A1R1	A2R2I3A1R1	1011	3	99.7	91321	276	196	441		58	134	182							1	2			23498	33255		4640	16038	13890							120	156			2.17	3.08		0.43	1.48
ENSG00000049656.14	CLPTM1L	chr5	1317752	1345099	3540	I3	I3	17		100	1315					17																1315																0.37
ENSG00000049759.19	NEDD4L	chr18	58044226	58401540	8633	I3	I3	25	2	92.59	1963	160				25								2								1963								160								0.23
ENSG00000049768.16	FOXP3	chrX	49250438	49270477	2264	I3	I3	13	3	81.25	1012	240				13								3								1012								240								0.45
ENSG00000049769.14	PPP1R3F	chrX	49269793	49301461	3477	I3	I3	21	2	91.3	1666	160				21								2								1666								160								0.48
ENSG00000049860.14	HEXB	chr5	74640023	74722647	2021	I3	I3	23	2	92	1810	160				23								2								1810								160								0.9
ENSG00000049883.15	PTCD2	chr5	72320367	72368395	11145	I3		11	1	91.67	877	80				11								1								877								80								0.08
ENSG00000050030.16	NEXMIF	chrX	74732856	74925472	12338	I3	I3	28		100	2240					28																2240																0.18
ENSG00000050130.18	JKAMP	chr14	59484443	59505410	2524	I3	I3	10		100	799					10																799																0.32
ENSG00000050165.18	DKK3	chr11	11956207	12009769	9549	I3		10		100	800					10																800																0.08
ENSG00000050327.15	ARHGEF5	chr7	144355288	144380632	5482	I3	I3	11	60	15.49	870	4745				11								60								870								4745								0.16
ENSG00000050344.9	NFE2L3	chr7	26152198	26187137	3740	A2R2I3R1	A2R2I3R1	199	20	90.87	17270	1588	50	106		11		32				1		4		15			6000	7968		880		2422				85		320		1183			1.6	2.13		0.24
ENSG00000050393.11	MCUR1	chr6	13786557	13814568	5471	I3	I3	15		100	1181					15																1181																0.22
ENSG00000050405.13	LIMA1	chr12	50175788	50283546	3920	I3	I3	17		100	1351					17																1351																0.34
ENSG00000050426.16	LETMD1	chr12	51047962	51060424	2948	I3	I3	11		100	880					11																880																0.3
ENSG00000050438.17	SLC4A8	chr12	51391317	51515763	11764	A2I3	I3	34		100	2719		1			33													105			2614													0.01			0.22
ENSG00000050555.19	LAMC3	chr9	131009174	131094473	7455	I3	I3	39		100	3091					39																3091																0.41
ENSG00000050628.20	PTGER3	chr1	70852353	71047808	6982	I3	I3	12		100	959					12																959																0.14
ENSG00000050730.16	TNIP3	chr4	121131408	121227466	2397	I3	I3	12		100	951					12																951																0.4
ENSG00000050748.18	MAPK9	chr5	180233143	180292099	4799	A2R2R3I3	A2R2R3I3	484		100	40156		82	182	205	15													9840	13714	15454	1148													2.05	2.86	3.22	0.24
ENSG00000050767.17	COL23A1	chr5	178237618	178590393	2899	I3	I3	12		100	904					12																904																0.31
ENSG00000050820.17	BCAR1	chr16	75228181	75268053	4659	I3	I3	25		100	1969					25																1969																0.42
ENSG00000051009.11	FAM160A2	chr11	6211345	6234711	3481	I3	I3	23		100	1840					23																1840																0.53
ENSG00000051108.15	HERPUD1	chr16	56932142	56944864	2853	A2R2I3A1R1	A2R2I3A1R1	290		100	27149		98	126		11	26	29											11639	9326		880	3105	2199											4.08	3.27		0.31	1.09
ENSG00000051128.19	HOMER3	chr19	18929201	18941261	1979	I3	I3	6	4	60	480	320				6								4								480								320								0.24
ENSG00000051180.17	RAD51	chr15	40694774	40732340	2439	A2R2I3A1R1	A2R2I3A1R1	182		100	17345		53	75		9	28	17											6360	5733		695	3231	1326											2.61	2.35		0.28	1.32
ENSG00000051341.14	POLQ	chr3	121431427	121546641	9055	A2R2R3I3R1	A2R2R3I3R1	849		100	69657		114	225	256	56		198											13664	17144	19497	4468		14884											1.51	1.89	2.15	0.49
ENSG00000051382.9	PIK3CB	chr3	138652698	138834928	6259	A2R2I3A1R1	A2R2I3A1R1	432		100	39978		106	168		25	67	66											12677	12528		2000	7829	4944											2.03	2		0.32	1.25
ENSG00000051523.11	CYBA	chr16	88643289	88651054	1415	I3	I3	20		100	1600					20																1600																1.13
ENSG00000051596.10	THOC3	chr5	175917873	176034680	1796	I3	I3	8	13	38.1	635	1022				8								13								635								1022								0.35
ENSG00000051620.11	HEBP2	chr6	138403531	138422197	10010	I3		9		100	716					9																716																0.07
ENSG00000051825.15	MPHOSPH9	chr12	123152320	123244014	6369	I3	I3	30	1	96.77	2384	80				30								1								2384								80								0.37
ENSG00000052126.14	PLEKHA5	chr12	19129752	19376400	6487	I3	I3	34		100	2709					34																2709																0.42
ENSG00000052344.16	PRSS8	chr16	31131433	31135727	1837	A2R2I3A1	A2R2I3A1	146	2	98.65	13968	231	48	73		6	19								2				5760	5509		480	2219								231				3.14	3		0.26	1.21
ENSG00000052723.12	SIKE1	chr1	114769479	114780685	5506	A2R2I3	A2R2	263		100	24721		112	145		6													13439	10802		480													2.44	1.96		0.09
ENSG00000052749.14	RRP12	chr10	97356358	97426076	4476	A2I3	I3	39	1	97.5	3105	80	1			38								1					115			2990								80					0.03			0.67
ENSG00000052795.13	FNIP2	chr4	158769026	158908050	7038	I3	I3	29		100	2313					29																2313																0.33
ENSG00000052802.13	MSMO1	chr4	165327667	165343164	2227	I3	I3	9		100	713					9																713																0.32
ENSG00000052841.15	TTC17	chr11	43358920	43494933	4488	I3	I3	29		100	2318					29																2318																0.52
ENSG00000052850.8	ALX4	chr11	44260440	44310139	5727	I3	I3	12		100	960					12																960																0.17
ENSG00000053108.17	FSTL4	chr5	133196455	133612541	5396	I3	I3	18		100	1440					18																1440																0.27
ENSG00000053254.16	FOXN3	chr14	89124871	89619149	8021	I3	I3	13	1	92.86	1017	80				13								1								1017								80								0.13
ENSG00000053328.8	METTL24	chr6	110245928	110358272	1119	I3	I3	10		100	798					10																798																0.71
ENSG00000053371.12	AKR7A2	chr1	19303965	19312146	1362	I3	I3	11		100	880					11																880																0.65
ENSG00000053372.5	MRTO4	chr1	19251805	19260128	2049	I3	I3	6		100	470					6																470																0.23
ENSG00000053438.11	NNAT	chr20	37521206	37523690	1259	I3	I3	2		100	160					2																160																0.13
ENSG00000053501.13	USE1	chr19	17215346	17219829	1776	I3	I3	9		100	707					9																707																0.4
ENSG00000053524.12	MCF2L2	chr3	183178043	183428778	7813	I3	I3	34	2	94.44	2683	160				34								2								2683								160								0.34
ENSG00000053702.15	NRIP2	chr12	2825348	2835544	2757	I3	I3	6	1	85.71	480	80				6								1								480								80								0.17
ENSG00000053747.17	LAMA3	chr18	23689453	23956222	10651	I3	I3	76		100	6012					76																6012																0.56
ENSG00000053770.12	AP5M1	chr14	57268924	57298742	11675	I3		13		100	1038					13																1038																0.09
ENSG00000053900.11	ANAPC4	chr4	25377263	25418498	3807	I3	I3	20		100	1585					20																1585																0.42
ENSG00000053918.18	KCNQ1	chr11	2444684	2849105	3224	A2R2R3I3	A2R2R3I3	298	1	99.67	24936	80	50	98	112	38								1					5981	7467	8483	3005								80					1.86	2.32	2.63	0.93
ENSG00000054116.12	TRAPPC3	chr1	36136570	36156053	2428	I3	I3	6		100	480					6																480																0.2
ENSG00000054118.15	THRAP3	chr1	36224432	36305357	4405	A2R2R3I3A1R1I2	A2R2I3A1R1I2	354	1	99.72	31145	83	68	127	7	19	41	53		39		1							8139	9256	488	1520	4731	3891		3120		83							1.85	2.1	0.11	0.35	1.07
ENSG00000054148.18	PHPT1	chr9	136848724	136851027	1316	I3	I3	6		100	469					6																469																0.36
ENSG00000054179.12	ENTPD2	chr9	137048107	137054061	2102	I3	I3	18		100	1440					18																1440																0.69
ENSG00000054219.11	LY75	chr2	159803355	159904756	6932	A2I3	I3	3	38	7.32	278	3007	1			2								38					118			160								3007					0.02			0.02
ENSG00000054267.22	ARID4B	chr1	235131634	235328219	6022	A2R2I3R1	A2R2I3R1	512	85	85.76	45085	7912	153	232		37		90			36	39		9		1			18327	17135		2916		6707			4296	2837		706		73			3.04	2.85		0.48
ENSG00000054277.14	OPN3	chr1	241590102	241677376	2628	I3	I3	5	7	41.67	400	560				5								7								400								560								0.15
ENSG00000054282.16	SDCCAG8	chr1	243256034	243500091	2581	I3A1I1	I3	20	7	74.07	1584	680				20									3		4					1584									360		320					0.61
ENSG00000054356.14	PTPRN	chr2	219289623	219309648	5099	I3	I3	31		100	2436					31																2436																0.48
ENSG00000054392.13	HHAT	chr1	210328252	210676296	3639	I3	I3	14		100	1101					14																1101																0.3
ENSG00000054523.18	KIF1B	chr1	10210570	10381603	10855	A2R2I3R1	A2R2I3R1	885	8	99.1	78644	679	265	429		52		139			2	6							31722	32400		4105		10417			240	439							2.92	2.98		0.38
ENSG00000054598.9	FOXC1	chr6	1609915	1613897	3983	A2R2I3R1	A2R2I3R1	193		100	15775		30	94		31		38											3600	6856		2480		2839											0.9	1.72		0.62
ENSG00000054611.14	TBC1D22A	chr22	46762617	47175699	3934	A2I3	I3	20		100	1606		1			19													120			1486													0.03			0.38
ENSG00000054654.19	SYNE2	chr14	63761899	64226433	21842	A2R2I3R1	A2R2I3	1204		100	105519		299	728		176		1											35843	55603		13993		80											1.64	2.55		0.64
ENSG00000054690.14	PLEKHH1	chr14	67533290	67589612	6615	I3	I3	34	1	97.14	2706	80				34								1								2706								80								0.41
ENSG00000054793.14	ATP9A	chr20	51596514	51768390	7862	I3	I3	27		100	2133					27																2133																0.27
ENSG00000054796.13	SPO11	chr20	57329803	57343994	1789	I3	I3	11		100	866					11																866																0.48
ENSG00000054803.4	CBLN4	chr20	55997357	56005519	3154	I3	I3	5		100	400					5																400																0.13
ENSG00000054938.16	CHRDL2	chr11	74696429	74731426	1971	I3	I3	13		100	1028					13																1028																0.52
ENSG00000054965.11	FAM168A	chr11	73400487	73598189	7296	I3		8		100	627					8																627																0.09
ENSG00000054967.13	RELT	chr11	73376399	73397474	4346	I3	I3	14		100	1094					14																1094																0.25
ENSG00000054983.17	GALC	chr14	87837820	87993665	3794	I3	I3	23		100	1783					23																1783																0.47
ENSG00000055044.11	NOP58	chr2	202265736	202303661	1994	I3	I3	13		100	1012					13																1012																0.51
ENSG00000055070.17	SZRD1	chr1	16352575	16398145	3480	I3	I3	8		100	627					8																627																0.18
ENSG00000055118.16	KCNH2	chr7	150944961	150978321	4292	A2R2I3	A2R2I3	270		100	24350		83	149		38													9945	11365		3040													2.32	2.65		0.71
ENSG00000055130.17	CUL1	chr7	148697914	148801110	3247	A2R2R3I3A1	A2R2R3I3A1	346	4	98.86	30208	480	85	106	119	18	18								4				10046	7848	8816	1438	2060								480				3.09	2.42	2.72	0.44	0.63
ENSG00000055147.19	FAM114A2	chr5	153990148	154038936	4414	I3	I3	14		100	1103					14																1103																0.25
ENSG00000055163.20	CYFIP2	chr5	157266079	157395595	6452	A2R2I3	A2R2I3	394	3	99.24	35567	231	122	240		32								3					14609	18425		2533								231					2.26	2.86		0.39
ENSG00000055208.19	TAB2	chr6	149218641	149411613	4553	I3	I3	24		100	1909					24																1909																0.42
ENSG00000055211.14	GINM1	chr6	149566294	149591748	2026	I3	I3	9		100	707					9																707																0.35
ENSG00000055332.18	EIF2AK2	chr2	37099210	37157065	9975	A2I3	I3	14		100	1123		1			13													98			1025													0.01			0.1
ENSG00000055483.19	USP36	chr17	78787381	78841441	6063	I3	I3	27		100	2145					27																2145																0.35
ENSG00000055609.19	KMT2C	chr7	152134922	152436003	16860	A2R2R3I3A1R1	A2R2R3I3A1R1	1964	55	97.28	169793	4327	270	493	563	106	198	334				17	17	5	3	13			32356	37558	42836	8410	23261	25372				1329	1314	386	336	962			1.92	2.23	2.54	0.5	1.38
ENSG00000055732.13	MCOLN3	chr1	85018082	85048500	2953	I3	I3	16		100	1269					16																1269																0.43
ENSG00000055813.6	CCDC85A	chr2	56183990	56386172	4114	I3	I3	8	4	66.67	640	309				8								4								640								309								0.16
ENSG00000055917.16	PUM2	chr2	20248691	20352234	6309	I3	I3	26		100	2055					26																2055																0.33
ENSG00000055950.16	MRPL43	chr10	100969458	100987515	2134	I3	I3	7	5	58.33	560	400				7								5								560								400								0.26
ENSG00000055955.17	ITIH4	chr3	52812962	52830688	3282	I3	I3		21			1664												21																1664
ENSG00000055957.11	ITIH1	chr3	52777595	52792068	2904	I3	I3	23		100	1840					23																1840																0.63
ENSG00000056050.7	HPF1	chr4	169729470	169757944	1216	I3	I3	9		100	704					9																704																0.58
ENSG00000056097.16	ZFR	chr5	32354350	32444740	4717	I3	I3	26		100	2080					26																2080																0.44
ENSG00000056277.16	ZNF280C	chrX	130202707	130268899	4638	I3	I3	17		100	1335					17																1335																0.29
ENSG00000056291.17	NPFFR2	chr4	72031804	72148067	1922	I3	I3	11		100	880					11																880																0.46
ENSG00000056487.16	PHF21B	chr22	44881162	45010005	3976	I3	I3	16		100	1260					16																1260																0.32
ENSG00000056558.11	TRAF1	chr9	120902393	120929173	4351	I3	I3	10		100	789					10																789																0.18
ENSG00000056586.16	RC3H2	chr9	122844556	122905359	9248	I3	I3	32		100	2550					32																2550																0.28
ENSG00000056736.10	IL17RB	chr3	53846568	53865794	2822	I3	I3	10	1	90.91	790	80				10								1								790								80								0.28
ENSG00000056972.20	TRAF3IP2	chr6	111555381	111606906	5833	I3	I3	14		100	1104					14																1104																0.19
ENSG00000056998.20	GYG2	chrX	2828822	2882820	3393	I3	I3	12	1	92.31	960	80				12								1								960								80								0.28
ENSG00000057019.16	DCBLD2	chr3	98795941	98901695	6128	I3	I3	20		100	1585					20																1585																0.26
ENSG00000057149.16	SERPINB3	chr18	63655197	63661893	1707	I3	I3	4	4	50	320	320				4								4								320								320								0.19
ENSG00000057252.13	SOAT1	chr1	179293714	179358680	6861	I3	I3	13		100	1029					13																1029																0.15
ENSG00000057294.15	PKP2	chr12	32790755	32896777	4241	A2R2R3I3	A2R2R3I3	400	10	97.56	33563	776	74	144	160	22						4	5	1					8865	10841	12098	1759						306	390	80					2.09	2.56	2.85	0.41
ENSG00000057468.7	MSH4	chr1	75796882	75913242	3270	I3	I3	25		100	1958					25																1958																0.6
ENSG00000057593.14	F7	chr13	113105788	113120685	3109	I3	I3	16		100	1270					16																1270																0.41
ENSG00000057608.17	GDI2	chr10	5765223	5842132	2499	I3	I3	12	1	92.31	922	80				12								1								922								80								0.37
ENSG00000057657.17	PRDM1	chr6	105993463	106109939	5148	A2R2R3I3A1R1	A2R2R3I3A1R1	578		100	49749		89	161	182	16	64	66											10652	11888	13394	1264	7642	4909											2.07	2.31	2.6	0.25	1.48
ENSG00000057663.16	ATG5	chr6	106045423	106325791	3185	A2R2R3I3A1	A2R2R3I3A1	352		100	31447		84	106	119	7	36												10052	7824	8772	560	4239												3.16	2.46	2.75	0.18	1.33
ENSG00000057704.13	TMCC3	chr12	94567122	94650557	5874	I3	I3	9		100	720					9																720																0.12
ENSG00000057757.10	PITHD1	chr1	23778418	23788232	1590	I3	I3	8		100	640					8																640																0.4
ENSG00000057935.14	MTA3	chr2	42494569	42756947	5832	I3	I3	17		100	1334					17																1334																0.23
ENSG00000058056.9	USP13	chr3	179653040	179789401	8038	I3	I3	20		100	1593					20																1593																0.2
ENSG00000058063.16	ATP11B	chr3	182793503	182921629	7315	A2R2I3	A2R2I3	361		100	31504		98	230		33													11737	17159		2608													1.6	2.35		0.36
ENSG00000058085.15	LAMC2	chr1	183186238	183245127	5398	I3	I3	28		100	2213					28																2213																0.41
ENSG00000058091.17	CDK14	chr7	90466424	91210590	5171	I3	I3	14		100	1089					14																1089																0.21
ENSG00000058262.10	SEC61A1	chr3	128051641	128071683	3568	I3	I3	13	2	86.67	1022	160				13								2								1022								160								0.29
ENSG00000058272.19	PPP1R12A	chr12	79773563	79935460	5620	I3	I3	31		100	2407					31																2407																0.43
ENSG00000058335.16	RASGRF1	chr15	78959906	79090780	6294	A2R2R3I3	A2R2R3I3	668	3	99.55	56355	240	108	249	281	30								3					12960	19262	21769	2364								240					2.06	3.06	3.46	0.38
ENSG00000058404.20	CAMK2B	chr7	44217150	44334577	4545	A2R2R3I3	A2R2R3I3	582		100	49689		120	206	231	25													14400	15721	17594	1974													3.17	3.46	3.87	0.43
ENSG00000058453.17	CROCC	chr1	16740273	16972964	6660	I3	I3	54	2	96.43	4274	160				54								2								4274								160								0.64
ENSG00000058600.16	POLR3E	chr16	22297375	22335101	4800	I3	I3	19	1	95	1489	80				19								1								1489								80								0.31
ENSG00000058668.15	ATP2B4	chr1	203626787	203744081	8918	I3	I3	30		100	2400					30																2400																0.27
ENSG00000058673.17	ZC3H11A	chr1	203795623	203854999	11825	I3	I3	1	43	2.27	80	3393				1								43								80								3393								0.01
ENSG00000058729.11	RIOK2	chr5	97160867	97183247	3909	I3	I3	15	2	88.23	1187	160				15								2								1187								160								0.3
ENSG00000058799.15	YIPF1	chr1	53851719	53889798	1821	I3	I3	8		100	639					8																639																0.35
ENSG00000058804.12	NDC1	chr1	53765478	53838463	4552	I3	I3	17		100	1331					17																1331																0.29
ENSG00000058866.15	DGKG	chr3	186105668	186362234	6054	A2R2R3I3I1I2	I3	23	10	69.7	1800	808				23					1	2	2	1			3	1				1800					120	149	150	80			229	80				0.3
ENSG00000059122.17	FLYWCH1	chr16	2911931	2951208	5043	A2R2I3	A2R2I3	347		100	32087		127	195		25													15219	14873		1995													3.02	2.95		0.4
ENSG00000059145.19	UNKL	chr16	1363205	1414751	5250	I3	I3	25		100	1997					25																1997																0.38
ENSG00000059377.18	TBXAS1	chr7	139777051	140020325	2505	I3	I3	22		100	1745					22																1745																0.7
ENSG00000059378.13	PARP12	chr7	140023749	140062951	3021	I3	I3	18		100	1436					18																1436																0.48
ENSG00000059573.9	ALDH18A1	chr10	95605941	95656711	3352	I3	I3	17		100	1336					17																1336																0.4
ENSG00000059588.10	TARBP1	chr1	234391313	234479179	5206	I3	I3	44		100	3492					44																3492																0.67
ENSG00000059691.12	GATB	chr4	151670504	151761007	6552	I3	I3	15		100	1200					15																1200																0.18
ENSG00000059728.11	MXD1	chr2	69897688	69942945	5580	I3	I3	6	2	75	476	160				6								2								476								160								0.09
ENSG00000059758.8	CDK17	chr12	96278261	96400480	4036	I3	I3	14		100	1104					14																1104																0.27
ENSG00000059769.20	DNAJC25	chr9	111631334	111654351	2572	I3	I3	6	4	60	480	320				6								4								480								320								0.19
ENSG00000059804.16	SLC2A3	chr12	7919230	7936187	4414	I3	I3	11	4	73.33	874	320				11								4								874								320								0.2
ENSG00000059915.17	PSD	chr10	102402617	102421539	3861	I3	I3	28	3	90.32	2208	240				28								3								2208								240								0.57
ENSG00000060069.17	CTDP1	chr18	79679803	79754510	3744	I3	I3	30		100	2386					30																2386																0.64
ENSG00000060138.13	YBX3	chr12	10699089	10723323	6393	I3	I3	15		100	1178					15																1178																0.18
ENSG00000060140.9	STYK1	chr12	10618923	10674318	2771	A2R2I3	A2R2I3	142		100	12694		42	88		12													5040	6708		946													1.82	2.42		0.34
ENSG00000060237.18	WNK1	chr12	752579	911452	11804	A2R2I3A1	A2R2I3A1	918		100	85239		218	478		79	143												26139	35835		6292	16973												2.21	3.04		0.53	1.44
ENSG00000060339.14	CCAR1	chr10	68721012	68792377	4658	A2R2I3A1	A2R2I3A1	306		100	28490		82	145		31	48												9775	10744		2456	5515												2.1	2.31		0.53	1.18
ENSG00000060491.16	OGFR	chr20	62804835	62814000	4506	I3	I3	22		100	1740					22																1740																0.39
ENSG00000060558.4	GNA15	chr19	3136033	3163749	2273	I3	I3	8	1	88.89	640	80				8								1								640								80								0.28
ENSG00000060566.14	CREB3L3	chr19	4153631	4173054	2588	I3	I3	14		100	1081					14																1081																0.42
ENSG00000060642.11	PIGV	chr1	26787054	26800659	4972	I3	I3	14		100	1120					14																1120																0.23
ENSG00000060656.20	PTPRU	chr1	29236516	29326813	5573	I3	I3	36		100	2839					36																2839																0.51
ENSG00000060688.13	SNRNP40	chr1	31259568	31296788	1928	I3	I3	15		100	1184					15																1184																0.61
ENSG00000060709.15	RIMBP2	chr12	130396137	130716281	6321	I3	I3	26	1	96.3	2052	80				26								1								2052								80								0.32
ENSG00000060718.22	COL11A1	chr1	102876467	103108872	7327	A2R2R3I3	A2R2R3I3	605		100	50010		122	215	244	24													14640	15693	17787	1890													2	2.14	2.43	0.26
ENSG00000060749.16	QSER1	chr11	32892811	32993316	9706	I3	I3	37		100	2933					37																2933																0.3
ENSG00000060762.19	MPC1	chr6	166364919	166383013	1192	I3	I3	3		100	236					3																236																0.2
ENSG00000060971.19	ACAA1	chr3	38103129	38137242	4720	I3R1	I3	15	1	93.75	1167	80				14		1						1								1088		79						80								0.23
ENSG00000060982.15	BCAT1	chr12	24810024	24949101	9314	I3	I3	12		100	929					12																929																0.1
ENSG00000061273.18	HDAC7	chr12	47782722	47833132	6414	A2R2I3A1	A2R2I3A1	532	3	99.44	50831	280	177	263		31	61							2	1				21195	20000		2431	7205							160	120				3.3	3.12		0.38	1.12
ENSG00000061337.15	LZTS1	chr8	20246165	20303963	5706	A2R2I3R1	A2R2I3R1	259		100	22533		61	140		11		47											7297	10657		880		3699											1.28	1.87		0.15
ENSG00000061455.11	PRDM6	chr5	123089241	123194266	9147	I3	I3	13	2	86.67	1040	160				13								2								1040								160								0.11
ENSG00000061492.12	WNT8A	chr5	138083990	138092365	1673	I3	I3	9		100	720					9																720																0.43
ENSG00000061656.10	SPAG4	chr20	35615829	35621094	1561	I3	I3	12		100	945					12																945																0.61
ENSG00000061676.15	NCKAP1	chr2	182909115	183038858	20332	I3	I3	30		100	2400					30																2400																0.12
ENSG00000061794.13	MRPS35	chr12	27710822	27756295	1829	I3	I3	8		100	618					8																618																0.34
ENSG00000061918.14	GUCY1B1	chr4	155758992	155807811	3466	I3	I3	16		100	1265					16																1265																0.36
ENSG00000061936.10	SFSWAP	chr12	131711081	131799738	5593	I3	I3	25		100	1991					25																1991																0.36
ENSG00000061938.20	TNK2	chr3	195863364	195911945	5940	A2R2R3I3R1	A2R2R3I3R1	897		100	74887		164	275	306	52		100											19680	20639	22987	4118		7463											3.31	3.47	3.87	0.69
ENSG00000061987.16	MON2	chr12	62466817	62600476	13263	I3	I3	44		100	3490					44																3490																0.26
ENSG00000062038.14	CDH3	chr16	68636189	68722616	4452	I3	I3	22	2	91.67	1743	160				22								2								1743								160								0.39
ENSG00000062096.15	ARSF	chrX	3041471	3112727	2165	I3	I3	12		100	960					12																960																0.44
ENSG00000062194.16	GPBP1	chr5	57173948	57264679	4683	I3	I3	12		100	932					12																932																0.2
ENSG00000062282.15	DGAT2	chr11	75759512	75801535	5926	I3	I3	10		100	794					10																794																0.13
ENSG00000062370.17	ZNF112	chr19	44326555	44367217	3660	I3	I3	13	3	81.25	1040	240				13								3								1040								240								0.28
ENSG00000062485.19	CS	chr12	56271699	56300391	3057	I3	I3	10	5	66.67	778	388				10								5								778								388								0.25
ENSG00000062524.16	LTK	chr15	41503637	41513887	3444	A2R2I3A1	A2R2I3A1	200		100	18610		52	97		23	28												6240	7319		1814	3237												1.81	2.13		0.53	0.94
ENSG00000062582.14	MRPS24	chr7	43866558	43869893	1727	I3	I3	2	3	40	155	240				2								3								155								240								0.09
ENSG00000062598.18	ELMO2	chr20	46366050	46432985	4121	I3	I3	20	1	95.24	1587	80				20								1								1587								80								0.39
ENSG00000062650.19	WAPL	chr10	86435256	86521792	6310	I3	I3	31		100	2468					31																2468																0.39
ENSG00000062716.13	VMP1	chr17	59707192	59842255	4325	R2I3	R2I3	181		100	13373			167		14														12269		1104														2.84		0.26
ENSG00000062725.10	APPBP2	chr17	60443158	60526242	6492	I3	I3	14		100	1120					14																1120																0.17
ENSG00000062822.15	POLD1	chr19	50384204	50418018	3524	A2R2I3A1R1	A2R2I3A1R1	314	22	93.45	28237	2029	64	120		25	43	62			6	9		3		4			7658	9038		1977	4857	4707			720	741		240		328			2.17	2.56		0.56	1.38
ENSG00000063015.20	SEZ6	chr17	28954901	29006440	4306	I3	I3	25		100	1987					25																1987																0.46
ENSG00000063046.18	EIF4B	chr12	53006282	53042215	3856	I3	I3	9	9	50	706	720				9								9								706								720								0.18
ENSG00000063127.16	SLC6A16	chr19	49289638	49325215	2983	I3	I3	17		100	1358					17																1358																0.46
ENSG00000063169.11	BICRA	chr19	47608196	47703277	5739	I3	I3	46		100	3638					46																3638																0.63
ENSG00000063176.16	SPHK2	chr19	48619291	48630717	3085	I3	I3	17	2	89.47	1360	160				17								2								1360								160								0.44
ENSG00000063177.13	RPL18	chr19	48615328	48619184	3844	I3	I3	10		100	793					10																793																0.21
ENSG00000063180.9	CA11	chr19	48637946	48646187	1715	I3	I3	12		100	946					12																946																0.55
ENSG00000063241.8	ISOC2	chr19	55452985	55462343	2283	I3	I3	7		100	560					7																560																0.25
ENSG00000063244.13	U2AF2	chr19	55654146	55674716	3022	A2R2I3A1	A2R2I3A1	235		100	22110		59	111		14	51												7056	8016		1090	5948												2.33	2.65		0.36	1.97
ENSG00000063245.15	EPN1	chr19	55675226	55709858	16219	A2R2I3	I3	168	1	99.41	14788	80	49	99		20								1					5862	7342		1584								80					0.36	0.45		0.1
ENSG00000063322.15	MED29	chr19	39391303	39400641	3590	I3	I3	5		100	400					5																400																0.11
ENSG00000063438.19	AHRR	chr5	321759	438291	5637	A2R2I3I2	A2R2I3I2	60	288	17.24	5235	26698	17	37		6					104	136		16				32	2040	2718		477					12457	10403		1278				2560	0.36	0.48		0.08
ENSG00000063515.3	GSC2	chr22	19146993	19150292	2625	I3	I3	9		100	715					9																715																0.27
ENSG00000063587.15	ZNF275	chrX	153334147	153360110	6420	I3	I3	9		100	720					9																720																0.11
ENSG00000063601.17	MTMR1	chrX	150692971	150765108	4536	I3	I3	21		100	1644					21																1644																0.36
ENSG00000063660.9	GPC1	chr2	240435663	240468076	3719	I3	I3	18		100	1439					18																1439																0.39
ENSG00000063761.16	ADCK1	chr14	77800109	77935014	3560	I3	I3	14		100	1118					14																1118																0.31
ENSG00000063854.13	HAGH	chr16	1795620	1827157	2619	I3	I3	11		100	874					11																874																0.33
ENSG00000063978.16	RNF4	chr4	2462220	2625320	4123	I3	I3	6	5	54.54	474	400				6								5								474								400								0.11
ENSG00000064012.22	CASP8	chr2	201233443	201287711	2930	A2R2R3I3A1R1	A2R2R3I3A1R1	550		100	47532		101	167	186	17	43	36											12092	12473	13875	1347	5007	2738											4.13	4.26	4.74	0.46	1.71
ENSG00000064042.18	LIMCH1	chr4	41359607	41700044	7697	I3	I3	41		100	3249					41																3249																0.42
ENSG00000064102.15	INTS13	chr12	26905181	26938326	2634	I3	I3	20		100	1596					20																1596																0.61
ENSG00000064115.11	TM7SF3	chr12	26971579	27014434	4315	I3	I3	14		100	1113					14																1113																0.26
ENSG00000064195.7	DLX3	chr17	49990005	49995224	2602	I3	I3	13		100	1040					13																1040																0.4
ENSG00000064199.7	SPA17	chr11	124673844	124697518	4949	I3		2	2	50	152	160				2								2								152								160								0.03
ENSG00000064201.16	TSPAN32	chr11	2301997	2318204	3325	I3	I3	18		100	1413					18																1413																0.42
ENSG00000064205.10	CCN5	chr20	44714844	44728509	2759	I3	I3	12		100	952					12																952																0.35
ENSG00000064218.5	DMRT3	chr9	976655	991732	2493	I3	I3	10		100	800					10																800																0.32
ENSG00000064225.12	ST3GAL6	chr3	98732236	98821201	3571	I3	I3	14	1	93.33	1090	80				14								1								1090								80								0.31
ENSG00000064270.13	ATP2C2	chr16	84368527	84464187	3600	I3	I3	25	6	80.64	1963	480				25								6								1963								480								0.55
ENSG00000064300.9	NGFR	chr17	49495293	49515008	3408	A2R2I3A1I2	A2R2I3A1I2	203	11	94.86	18673	1240	40	103		7	34			19				2	9				4800	7734		560	4059			1520				160	1080				1.41	2.27		0.16	1.19
ENSG00000064309.14	CDON	chr11	125955796	126063335	9138	I3	I3	32	2	94.12	2547	160				32								2								2547								160								0.28
ENSG00000064313.12	TAF2	chr8	119730774	119832841	5027	I3	I3	36		100	2851					36																2851																0.57
ENSG00000064393.16	HIPK2	chr7	139561570	139777998	15329	A2R2I3A1R1	A2R2I3A1R1	853		100	81639		218	352		25	171	87											26160	26393		2000	20426	6660											1.71	1.72		0.13	1.33
ENSG00000064419.13	TNPO3	chr7	128954180	129055173	4514	I3	I3	25		100	1979					25																1979																0.44
ENSG00000064489.23	BORCS8-MEF2B	chr19	19145569	19192158	1804	A2R2R3I3A1	A2R2R3I3A1	12	166	6.74	1033	14589	4	4	4						42	47	54	15	8				439	297	297						5011	3477	3969	1187	945				0.24	0.16	0.16
ENSG00000064490.14	RFXANK	chr19	19192229	19201869	1376	A2R2R3I3A1	I3	15	4	78.95	1253	440	1	1	1	11	1							1	3				120	68	68	877	120							80	360				0.09	0.05	0.05	0.64	0.09
ENSG00000064545.15	TMEM161A	chr19	19119169	19138513	2251	I3	I3	12		100	960					12																960																0.43
ENSG00000064547.14	LPAR2	chr19	19623655	19628930	2546	I3	I3	6		100	480					6																480																0.19
ENSG00000064601.20	CTSA	chr20	45890144	45898824	6632	A2R2I3	A2R2I3	284	11	96.27	25606	880	92	154		38								11					11014	11561		3031								880					1.66	1.74		0.46
ENSG00000064607.17	SUGP2	chr19	18990888	19034023	6189	A2R2I3I2	A2R2I3I2	462		100	43128		180	211		23				48									21582	15882		1824				3840									3.49	2.57		0.29
ENSG00000064651.14	SLC12A2	chr5	128083766	128189677	6874	I3	I3	33		100	2633					33																2633																0.38
ENSG00000064652.11	SNX24	chr5	122843439	123029354	1987	I3	I3	8	1	88.89	629	80				8								1								629								80								0.32
ENSG00000064655.19	EYA2	chr20	46894624	47188844	2612	A2R2I3	A2R2I3	153		100	13451		43	97		13													5160	7261		1030													1.98	2.78		0.39
ENSG00000064666.15	CNN2	chr19	1026586	1039068	2266	I3	I3	12		100	939					12																939																0.41
ENSG00000064687.13	ABCA7	chr19	1039997	1065572	6883	I3	I3	57		100	4542					57																4542																0.66
ENSG00000064692.20	SNCAIP	chr5	122311354	122464219	4986	A2R2I3A1	A2R2I3A1	390	2	99.49	37035	240	107	191		29	63								2				12817	14541		2294	7383								240				2.57	2.92		0.46	1.48
ENSG00000064703.12	DDX20	chr1	111755245	111768000	4332	A2R2I3I2	A2R2I3I2	269		100	23585		69	142		18				40									8280	10665		1440				3200									1.91	2.46		0.33
ENSG00000064726.10	BTBD1	chr15	83016423	83067252	3194	I3	I3	13	1	92.86	1036	80				13								1								1036								80								0.32
ENSG00000064763.11	FAR2	chr12	29149103	29340980	3538	I3	I3	9	1	90	712	80				9								1								712								80								0.2
ENSG00000064787.13	BCAS1	chr20	53936777	54070594	6112	I3	I3	16		100	1249					16																1249																0.2
ENSG00000064835.11	POU1F1	chr3	87259404	87276584	1488	I3	I3	9		100	720					9																720																0.48
ENSG00000064886.14	CHI3L2	chr1	111200771	111243440	2169	I3	I3	9		100	709					9																709																0.33
ENSG00000064932.16	SBNO2	chr19	1107637	1174268	4906	I3	I3	42		100	3324					42																3324																0.68
ENSG00000064933.18	PMS1	chr2	189784085	189877629	3417	A2R2I3A1R1	A2R2I3A1R1	402		100	36575		99	152		25	54	72											11800	11093		2000	6349	5333											3.45	3.25		0.59	1.86
ENSG00000064961.19	HMG20B	chr19	3572777	3579088	2434	A2I3	I3	18	2	90	1458	160	1			17								2					101			1357								160					0.04			0.56
ENSG00000064989.13	CALCRL	chr2	187341964	187448460	6112	A2I3	I3	13		100	1040		1			12													105			935													0.02			0.15
ENSG00000064995.18	TAF11	chr6	34877462	34888071	1945	I3	I3	6		100	477					6																477																0.25
ENSG00000064999.15	ANKS1A	chr6	34889255	35091406	6350	I3	I3	31		100	2462					31																2462																0.39
ENSG00000065000.19	AP3D1	chr19	2100988	2164468	5065	I3	I3	33		100	2624					33																2624																0.52
ENSG00000065029.15	ZNF76	chr6	35258909	35295985	4651	I3	I3	19		100	1517					19																1517																0.33
ENSG00000065054.14	SLC9A3R2	chr16	2025356	2039026	2160	I3	I3	15		100	1189					15																1189																0.55
ENSG00000065057.9	NTHL1	chr16	2039815	2047866	1067	A2R2R3I3A1R1	A2R2R3I3A1R1	229		100	19507		43	74	73	15	4	20											5160	5595	5553	1168	480	1551											4.84	5.24	5.2	1.09	0.45
ENSG00000065060.17	UHRF1BP1	chr6	34792015	34883138	9567	I3	I3	29		100	2304					29																2304																0.24
ENSG00000065135.12	GNAI3	chr1	109548615	109600195	9044	A2I3		10		100	861		2			8													221			640													0.02			0.07
ENSG00000065150.21	IPO5	chr13	97953658	98024296	6002	I3	I3	34		100	2705					34																2705																0.45
ENSG00000065154.12	OAT	chr10	124397303	124418976	2039	I3	I3	14		100	1096					14																1096																0.54
ENSG00000065183.16	WDR3	chr1	117929720	117966543	10004	I3	I3	25	1	96.15	1975	80				25								1								1975								80								0.2
ENSG00000065243.20	PKN2	chr1	88684222	88836255	6070	I3	I3	28		100	2199					28																2199																0.36
ENSG00000065268.11	WDR18	chr19	984332	998438	1521	A2R2I3I2	A2R2I3I2	149		100	13598		49	63		14				23									5855	4824		1079				1840									3.85	3.17		0.71
ENSG00000065308.5	TRAM2	chr6	52497408	52577060	7047	I3	I3	8	2	80	617	160				8								2								617								160								0.09
ENSG00000065320.9	NTN1	chr17	9021510	9244000	5986	I3	I3	14		100	1109					14																1109																0.19
ENSG00000065325.13	GLP2R	chr17	9822206	9892099	4196	I3	I3	16		100	1253					16																1253																0.3
ENSG00000065328.17	MCM10	chr10	13161558	13211110	4587	I3	I3	22		100	1747					22																1747																0.38
ENSG00000065357.20	DGKA	chr12	55927319	55954027	5436	I3	I3	28		100	2225					28																2225																0.41
ENSG00000065361.16	ERBB3	chr12	56076799	56103505	5615	A2R2I3A1R1I2	A2R2I3A1R1I2	669		100	61580		166	217		48	74	91		73									19803	16393		3823	8687	7034		5840									3.53	2.92		0.68	1.55
ENSG00000065371.17	ROPN1	chr3	123968521	123992178	2056	I3	I3	5	6	45.45	393	480				5								6								393								480								0.19
ENSG00000065413.20	ANKRD44	chr2	196967017	197311173	7218	I3	I3	32		100	2545					32																2545																0.35
ENSG00000065427.15	KARS1	chr16	75627474	75648643	2421	I3	I3	20	1	95.24	1568	80				20								1								1568								80								0.65
ENSG00000065457.10	ADAT1	chr16	75596981	75623300	2768	I3	I3	13	2	86.67	1025	160				13								2								1025								160								0.37
ENSG00000065485.20	PDIA5	chr3	123067025	123225227	2232	I3	I3	18	2	90	1379	160				18								2								1379								160								0.62
ENSG00000065491.8	TBC1D22B	chr6	37257772	37332970	3462	I3	I3	13	1	92.86	1009	80				13								1								1009								80								0.29
ENSG00000065518.8	NDUFB4	chr3	120596328	120602507	1426	I3	I3	5	1	83.33	400	80				5								1								400								80								0.28
ENSG00000065526.12	SPEN	chr1	15836095	15940456	12385	A2R2R3I3A1R1	A2R2R3I3A1R1	1437		100	124789		195	336	381	70	154	301											23400	25604	29034	5600	18221	22930											1.89	2.07	2.34	0.45	1.47
ENSG00000065534.19	MYLK	chr3	123610049	123884332	10113	A2R2R3I3	A2R2R3I3	1311	2	99.85	109961	164	229	480	544	58						1	1						27459	36475	41403	4624						83	81						2.72	3.61	4.09	0.46
ENSG00000065548.18	ZC3H15	chr2	186486253	186509361	2032	I3	I3	14		100	1102					14																1102																0.54
ENSG00000065559.15	MAP2K4	chr17	12020829	12143830	3856	A2R2I3A1R1	A2R2I3A1R1	283	4	98.61	26528	300	88	141		10	32	12				2		1		1			10533	10595		785	3740	875				146		80		74			2.73	2.75		0.2	0.97
ENSG00000065600.13	PACC1	chr1	212363928	212414901	2469	I3	I3	9		100	718					9																718																0.29
ENSG00000065609.14	SNAP91	chr6	83552880	83709691	4521	I3	I3	24		100	1905					24																1905																0.42
ENSG00000065613.15	SLK	chr10	103967140	104029233	7827	I3	I3	25		100	1995					25																1995																0.25
ENSG00000065615.14	CYB5R4	chr6	83859656	83967423	9205	A2R2R3I3A1	I3	201		100	16955		24	68	75	13	21												2880	5043	5577	1030	2425												0.31	0.55	0.61	0.11	0.26
ENSG00000065618.21	COL17A1	chr10	104031286	104085880	5612	I3	I3	25		100	1921					25																1921																0.34
ENSG00000065621.15	GSTO2	chr10	104268873	104304950	6715	I3	I3	9		100	720					9																720																0.11
ENSG00000065665.21	SEC61A2	chr10	12129637	12169961	2495	I3	I3	17		100	1314					17																1314																0.53
ENSG00000065675.15	PRKCQ	chr10	6427143	6580301	3255	I3	I3	17		100	1344					17																1344																0.41
ENSG00000065717.15	TLE2	chr19	2997639	3047635	2812	I3	I3	22		100	1698					22																1698																0.6
ENSG00000065802.12	ASB1	chr2	238426742	238452250	6891	I3	I3	9		100	706					9																706																0.1
ENSG00000065809.13	FAM107B	chr10	14518557	14774897	3785	I3	I3	6		100	480					6																480																0.13
ENSG00000065833.9	ME1	chr6	83210402	83431051	3338	I3	I3	14		100	1119					14																1119																0.34
ENSG00000065882.16	TBC1D1	chr4	37891084	38139175	5703	I3	I3	28		100	2240					28																2240																0.39
ENSG00000065883.16	CDK13	chr7	39950121	40099580	9525	A2I3	I3	43		100	3436		1			42													97			3339													0.01			0.35
ENSG00000065911.13	MTHFD2	chr2	74186172	74217565	6506	I3	I3	8		100	639					8																639																0.1
ENSG00000065923.10	SLC9A7	chrX	46599251	46759118	9971	I3	I3	20		100	1588					20																1588																0.16
ENSG00000065970.9	FOXJ2	chr12	8032716	8055517	5524	I3	I3	14		100	1109					14																1109																0.2
ENSG00000065978.19	YBX1	chr1	42682418	42703805	2979	A2R2I3A1	A2R2I3A1	142	18	88.75	13744	1622	37	59		10	36				5	9		3	1				4422	4274		792	4256				600	662		240	120				1.48	1.43		0.27	1.43
ENSG00000065989.16	PDE4A	chr19	10416773	10469630	4897	I3	I3	30		100	2347					30																2347																0.48
ENSG00000066027.12	PPP2R5A	chr1	212285410	212361853	3245	I3	I3	12		100	944					12																944																0.29
ENSG00000066032.18	CTNNA2	chr2	79185231	80648861	4349	I3	I3	23	1	95.83	1825	80				23								1								1825								80								0.42
ENSG00000066044.15	ELAVL1	chr19	7958573	8005659	6054	I3	I3	8		100	632					8																632																0.1
ENSG00000066056.14	TIE1	chr1	43300982	43323108	3893	I3	I3	31		100	2465					31																2465																0.63
ENSG00000066084.13	DIP2B	chr12	50504985	50748657	8705	I3	I3	42		100	3322					42																3322																0.38
ENSG00000066117.15	SMARCD1	chr12	50085200	50100707	3283	I3	I3	13		100	1029					13																1029																0.31
ENSG00000066135.13	KDM4A	chr1	43650149	43705518	4486	I3	I3	9	14	39.13	720	1118				9								14								720								1118								0.16
ENSG00000066136.20	NFYC	chr1	40691648	40771603	2363	I3	I3	15	1	93.75	1183	80				15								1								1183								80								0.5
ENSG00000066185.13	ZMYND12	chr1	42430329	42456253	1530	I3	I3	10		100	800					10																800																0.52
ENSG00000066230.12	SLC9A3	chr5	470456	524449	5555	I3	I3	22	9	70.97	1736	720				22								9								1736								720								0.31
ENSG00000066248.15	NGEF	chr2	232878701	233013256	3184	I3	I3	20	1	95.24	1599	80				20								1								1599								80								0.5
ENSG00000066279.18	ASPM	chr1	197084127	197146694	10863	I3	I3	90		100	7193					90																7193																0.66
ENSG00000066294.15	CD84	chr1	160541095	160579516	8204	I3	I3	11		100	845					11																845																0.1
ENSG00000066322.15	ELOVL1	chr1	43363398	43368074	1625	I3	I3	7		100	549					7																549																0.34
ENSG00000066336.12	SPI1	chr11	47354860	47378547	1374	I3	I3	11		100	873					11																873																0.64
ENSG00000066379.15	POLR1H	chr6	30058899	30064909	3672	I3		2	1	66.66	160	80				2								1								160								80								0.04
ENSG00000066382.16	MPPED2	chr11	30384493	30586872	5591	I3	I3	9		100	700					9																700																0.13
ENSG00000066405.13	CLDN18	chr3	137998735	138033655	3434	I3	I3	8		100	640					8																640																0.19
ENSG00000066422.5	ZBTB11	chr3	101648889	101677132	5657	I3	I3	19	2	90.48	1520	160				19								2								1520								160								0.27
ENSG00000066427.24	ATXN3	chr14	92044496	92106621	6950	I3	I3	10		100	789					10																789																0.11
ENSG00000066455.13	GOLGA5	chr14	92794305	92839947	2879	A2R2I3A1R1	A2R2I3A1R1	216		100	19620		43	83		18	28	44											5142	6388		1427	3244	3419											1.79	2.22		0.5	1.13
ENSG00000066468.23	FGFR2	chr10	121478332	121598458	4624	A2R2R3I3A1R1I1I2	A2R2R3I3A1R1I1I2	845		100	72494		129	189	211	24	61	64	117	50									15412	14247	15932	1884	7112	4715	9200	3992									3.33	3.08	3.45	0.41	1.54
ENSG00000066557.6	LRRC40	chr1	70144805	70205579	2843	I3	I3	15		100	1182					15																1182																0.42
ENSG00000066583.12	ISOC1	chr5	129094749	129114028	1942	I3	I3	7		100	560					7																560																0.29
ENSG00000066629.18	EML1	chr14	99737693	99942060	4804	A2R2R3I3I2	A2R2R3I3I2	612		100	52573		128	194	217	26				47									15323	14828	16605	2057				3760									3.19	3.09	3.46	0.43
ENSG00000066651.20	TRMT11	chr6	125986479	126203817	4437	I3	I3	15		100	1170					15																1170																0.26
ENSG00000066654.14	THUMPD1	chr16	20702816	20742084	4357	I3	I3	7	1	87.5	560	80				7								1								560								80								0.13
ENSG00000066697.15	MSANTD3	chr9	100427143	100451734	1991	I3	I3	6		100	478					6																478																0.24
ENSG00000066735.14	KIF26A	chr14	104138723	104180894	6714	I3	I3	48		100	3801					48																3801																0.57
ENSG00000066739.12	ATG2B	chr14	96279195	96363341	13162	I3	I3	52		100	4148					52																4148																0.32
ENSG00000066777.9	ARFGEF1	chr8	67173511	67343781	7320	A2R2I3R1	A2R2I3R1	602	1	99.83	52534	80	155	280		46		121						1					18531	21188		3663		9152						80					2.53	2.89		0.5
ENSG00000066813.14	ACSM2B	chr16	20536226	20576427	2935	I3	I3	10	16	38.46	800	1278				10								16								800								1278								0.27
ENSG00000066827.16	ZFAT	chr8	134477788	134713049	5472	I3	I3	34	2	94.44	2712	160				34								2								2712								160								0.5
ENSG00000066855.16	MTFR1	chr8	65644734	65771261	2651	I3	I3	12		100	951					12																951																0.36
ENSG00000066923.17	STAG3	chr7	100177563	100221488	4450	I3	I3	24	24	50	1900	1919				24								24								1900								1919								0.43
ENSG00000066926.12	FECH	chr18	57544377	57586702	7695	I3	I3	16		100	1268					16																1268																0.16
ENSG00000066933.16	MYO9A	chr15	71822291	72118577	12478	I3	I3	58		100	4625					58																4625																0.37
ENSG00000067048.17	DDX3Y	chrY	12904108	12920478	4408	I3	I3	23		100	1810					23																1810																0.41
ENSG00000067057.18	PFKP	chr10	3066333	3137718	3265	I3	I3	29	1	96.67	2259	80				29								1								2259								80								0.69
ENSG00000067064.11	IDI1	chr10	1039152	1049170	3370	I3	I3	7	3	70	549	240				7								3								549								240								0.16
ENSG00000067066.17	SP100	chr2	230415942	230545606	5414	I3	I3	27	3	90	2092	240				27								3								2092								240								0.39
ENSG00000067082.15	KLF6	chr10	3775996	3785281	4590	A2R2I3R1	A2R2I3R1	360		100	32982		129	157		49		25											15480	11717		3920		1865											3.37	2.55		0.85
ENSG00000067113.17	PLPP1	chr5	55424854	55534969	1550	I3	I3	6	1	85.71	469	80				6								1								469								80								0.3
ENSG00000067141.17	NEO1	chr15	73051710	73305205	7342	I3	I3	34		100	2712					34																2712																0.37
ENSG00000067167.8	TRAM1	chr8	70573218	70608416	3394	I3	I3	14		100	1097					14																1097																0.32
ENSG00000067177.15	PHKA1	chrX	72578814	72714319	6286	I3	I3	24	3	88.89	1861	238				24								3								1861								238								0.3
ENSG00000067182.8	TNFRSF1A	chr12	6328757	6342114	2171	I3	I3	21		100	1658					21																1658																0.76
ENSG00000067191.16	CACNB1	chr17	39173453	39197703	5308	I3	I3	17	2	89.47	1360	160				17								2								1360								160								0.26
ENSG00000067208.14	EVI5	chr1	92508696	92792404	7436	I3	I3	20		100	1586					20																1586																0.21
ENSG00000067221.14	STOML1	chr15	73978926	73994622	6280	I3	I3	12		100	960					12																960																0.15
ENSG00000067225.18	PKM	chr15	72199029	72231822	3016	R2I3A1	R2I3A1	297		100	24753			224		26	47													17154		2062	5537													5.69		0.68	1.84
ENSG00000067248.10	DHX29	chr5	55256055	55307694	4664	I3	I3	33		100	2622					33																2622																0.56
ENSG00000067334.14	DNTTIP2	chr1	93866284	93879918	5896	I3	I3	16		100	1280					16																1280																0.22
ENSG00000067365.15	METTL22	chr16	8621683	8649654	4974	I3	I3	11		100	879					11																879																0.18
ENSG00000067369.14	TP53BP1	chr15	43403061	43510728	10369	A2R2I3A1I2	A2R2I3A1I2	662	13	98.07	59438	1240	139	325		46	62			90				8	5				16671	24636		3669	7262			7200				640	600				1.61	2.38		0.35	0.7
ENSG00000067445.21	TRO	chrX	54920462	54931431	4634	I3	I3	30		100	2379					30																2379																0.51
ENSG00000067533.6	RRP15	chr1	218285293	218337983	7765	I3		7		100	560					7																560																0.07
ENSG00000067560.13	RHOA	chr3	49359139	49412998	3525	A2R2I3A1R1	A2R2I3A1	211	2	99.06	20670	160	81	87		7	30	6						2					9692	6425		560	3540	453						160					2.75	1.82		0.16	1
ENSG00000067596.12	DHX8	chr17	43483865	43610338	6215	I3R1I1	I3	31		100	2471					29		1	1													2318		73	80													0.37
ENSG00000067601.8	PMS2P4	chr7	67287541	67302419	721	I3	I3		6			480												6																480
ENSG00000067606.17	PRKCZ	chr1	2050411	2185395	2385	A2R2I3R1	A2R2I3R1	369	8	97.88	33719	637	131	195		19		24						3		5			15670	14738		1507		1804						240		397			6.57	6.18		0.63
ENSG00000067646.12	ZFY	chrY	2935281	2982506	5336	I3	I3	34		100	2696					34																2696																0.51
ENSG00000067704.10	IARS2	chr1	220094132	220148041	3530	I3	I3	23		100	1840					23																1840																0.52
ENSG00000067715.14	SYT1	chr12	78863993	79452008	4705	I3	I3	11		100	868					11																868																0.18
ENSG00000067798.16	NAV3	chr12	77324641	78213010	10219	A2R2R3I3A1R1	A2R2R3I3A1R1	771		100	66952		70	169	190	58	114	170											8400	12997	14670	4587	13329	12969											0.82	1.27	1.44	0.45	1.3
ENSG00000067829.19	IDH3G	chrX	153785766	153794523	1712	I3	I3	10	1	90.91	800	80				10								1								800								80								0.47
ENSG00000067836.13	ROGDI	chr16	4796968	4802880	2684	I3	I3	9	6	60	720	480				9								6								720								480								0.27
ENSG00000067840.12	PDZD4	chrX	153802166	153830565	3763	I3	I3	19		100	1497					19																1497																0.4
ENSG00000067842.17	ATP2B3	chrX	153517676	153582939	6742	I3	I3	33		100	2634					33																2634																0.39
ENSG00000067900.8	ROCK1	chr18	20946906	21111813	9446	A2I3	I3	35	3	92.11	2784	240	1			34								3					99			2685								240					0.01			0.28
ENSG00000067955.15	CBFB	chr16	67028984	67101058	3134	A2R2R3I3A1R1I2	A2R2R3I3A1R1I2	367		100	32326		67	102	117	6	46	11		18									8035	7509	8627	475	5411	829		1440									2.56	2.4	2.75	0.15	1.73
ENSG00000067992.16	PDK3	chrX	24465270	24550466	12720	I3		11		100	874					11																874																0.07
ENSG00000068001.14	HYAL2	chr3	50317790	50322782	4054	I3	I3	5	3	62.5	400	240				5								3								400								240								0.1
ENSG00000068024.17	HDAC4	chr2	239048168	239401654	8976	A2R2I3A1R1	A2R2I3A1R1	684	8	98.84	62659	668	137	333		32	119	63						2	1	5			16431	25075		2526	13941	4686						160	120	388			1.83	2.79		0.28	1.55
ENSG00000068028.17	RASSF1	chr3	50329782	50340980	2060	A2R2R3I3R1	A2R2R3I3R1	325	4	98.78	28330	310	83	98	110	11		23						2		2			9936	7427	8325	878		1764						160		150			4.82	3.61	4.04	0.43
ENSG00000068078.20	FGFR3	chr4	1793293	1808872	4301	A2R2I3A1R1I1I2	A2R2I3A1R1I1I2	454		100	39732		76	127		31	42	45	93	40									9082	9473		2440	4930	3316	7291	3200									2.11	2.2		0.57	1.15
ENSG00000068079.8	IFI35	chr17	43006740	43014456	1232	I3	I3	7		100	560					7																560																0.45
ENSG00000068097.15	HEATR6	chr17	60041008	60078922	6108	I3	I3	28		100	2240					28																2240																0.37
ENSG00000068120.15	COASY	chr17	42561467	42566277	2479	I3	I3	15		100	1182					15																1182																0.48
ENSG00000068137.15	PLEKHH3	chr17	42667914	42676994	4339	I3	I3	27		100	2138					27																2138																0.49
ENSG00000068305.17	MEF2A	chr15	99565417	99716466	5824	A2R2I3A1	A2R2I3A1	383	8	97.95	37086	960	128	176		16	63								8				15306	13008		1279	7493								960				2.63	2.23		0.22	1.29
ENSG00000068308.14	OTUD5	chrX	48922024	48958386	2888	I3	I3	16		100	1267					16																1267																0.44
ENSG00000068323.17	TFE3	chrX	49028726	49043410	3291	A2R2R3I3A1R1I2	A2R2R3I3A1R1I2	461		100	41109		100	112	124	18	39	35		33									11987	8424	9317	1437	4623	2681		2640									3.64	2.56	2.83	0.44	1.4
ENSG00000068354.16	TBC1D25	chrX	48539714	48562609	3785	I3	I3	13	1	92.86	1040	80				13								1								1040								80								0.27
ENSG00000068366.20	ACSL4	chrX	109624244	109733403	5333	I3	I3	18		100	1440					18																1440																0.27
ENSG00000068383.19	INPP5A	chr10	132537787	132783480	3000	A2R2I3	A2R2I3	189		100	17669		78	96		15													9360	7143		1166													3.12	2.38		0.39
ENSG00000068394.11	GPKOW	chrX	49113407	49123735	1658	I3	I3	13		100	1033					13																1033																0.62
ENSG00000068400.13	GRIPAP1	chrX	48973720	49002264	3278	I3	I3	24		100	1901					24																1901																0.58
ENSG00000068438.15	FTSJ1	chrX	48476021	48486364	1986	I3	I3	12		100	932					12																932																0.47
ENSG00000068489.13	PRR11	chr17	59155732	59206709	6226	I3	I3	8	1	88.89	637	80				8								1								637								80								0.1
ENSG00000068615.19	REEP1	chr2	86213993	86338083	4017	I3	I3	10		100	781					10																781																0.19
ENSG00000068650.18	ATP11A	chr13	112690329	112887168	8858	I3	I3	33		100	2601					33																2601																0.29
ENSG00000068654.16	POLR1A	chr2	86020216	86106155	12480	I3	I3	43		100	3440					43																3440																0.28
ENSG00000068697.7	LAPTM4A	chr2	20032650	20051628	1365	I3	I3	7		100	557					7																557																0.41
ENSG00000068724.17	TTC7A	chr2	46916157	47076137	5095	A2R2I3	A2R2I3	306		100	28235		106	175		25													12676	13586		1973													2.49	2.67		0.39
ENSG00000068745.15	IP6K2	chr3	48688003	48740353	2490	I3	I3	18		100	1433					18																1433																0.58
ENSG00000068781.21	STON1-GTF2A1L	chr2	48529925	48776517	3824	I3	I3		26			2080												26																2080
ENSG00000068784.13	SRBD1	chr2	45388680	45612165	3667	I3	I3	24		100	1895					24																1895																0.52
ENSG00000068796.19	KIF2A	chr5	62306162	62391025	8764	I3	I3	22	3	88	1742	240				22								3								1742								240								0.2
ENSG00000068831.19	RASGRP2	chr11	64726911	64745456	2983	I3	I3	36		100	2869					36																2869																0.96
ENSG00000068878.15	PSME4	chr2	53864069	53970993	7250	I3	I3	47		100	3683					47																3683																0.51
ENSG00000068885.15	IFT80	chr3	160256986	160399880	4044	A2R2I3	A2R2I3	257	91	73.85	24050	8082	115	133		9					25	49		17					13773	9586		691					3000	3760		1322					3.41	2.37		0.17
ENSG00000068903.20	SIRT2	chr19	38878555	38899862	4734	I3	I3	22		100	1733					22																1733																0.37
ENSG00000068912.14	ERLEC1	chr2	53787044	53818819	2446	I3	I3	14		100	1086					14																1086																0.44
ENSG00000068971.14	PPP2R5B	chr11	64917553	64934475	2729	I3	I3	12		100	960					12																960																0.35
ENSG00000068976.14	PYGM	chr11	64746389	64759974	2866	I3	I3	25		100	1967					25																1967																0.69
ENSG00000068985.5	PAGE1	chrX	49687447	49695984	659	I3	I3	6		100	472					6																472																0.72
ENSG00000069011.16	PITX1	chr5	135027734	135034813	2337	I3	I3	15		100	1199					15																1199																0.51
ENSG00000069018.19	TRPC7	chr5	136212745	136365545	3570	I3	I3	18		100	1439					18																1439																0.4
ENSG00000069020.18	MAST4	chr5	66596361	67169595	10711	I3	I3	64		100	5077					64																5077																0.47
ENSG00000069122.19	ADGRF5	chr6	46852522	46954943	5761	I3	I3	30		100	2400					30																2400																0.42
ENSG00000069188.17	SDK2	chr17	73334384	73644445	11079	I3	I3	58		100	4623					58																4623																0.42
ENSG00000069206.15	ADAM7	chr8	24440930	24526970	3367	I3	I3	21	1	95.45	1641	80				21								1								1641								80								0.49
ENSG00000069248.12	NUP133	chr1	229440259	229508341	5208	I3	I3	31		100	2466					31																2466																0.47
ENSG00000069275.13	NUCKS1	chr1	205712822	205750182	6399	I3		6		100	466					6																466																0.07
ENSG00000069329.18	VPS35	chr16	46656132	46689518	6776	A2R2I3	A2R2I3	319	3	99.07	28400	242	98	195		26						2		1					11760	14591		2049						162		80					1.74	2.15		0.3
ENSG00000069345.12	DNAJA2	chr16	46955362	46973674	3008	I3	I3	13		100	1040					13																1040																0.35
ENSG00000069399.15	BCL3	chr19	44747705	44760044	1877	A2R2R3I3A1R1I2	A2R2R3I3A1R1I2	329		100	28414		47	79	88	17	34	42		22									5590	5996	6681	1358	3920	3109		1760									2.98	3.19	3.56	0.72	2.09
ENSG00000069424.15	KCNAB2	chr1	5990927	6101193	5979	I3	I3	17		100	1328					17																1328																0.22
ENSG00000069431.11	ABCC9	chr12	21797401	21942529	8293	I3	I3	35	1	97.22	2739	80				35								1								2739								80								0.33
ENSG00000069482.7	GAL	chr11	68683779	68691175	749	I3	I3	4		100	317					4																317																0.42
ENSG00000069493.15	CLEC2D	chr12	9664969	9699553	5277	I3I2	I3	10	3	76.92	778	240				10								1				2				778								80				160				0.15
ENSG00000069509.6	FUNDC1	chrX	44523639	44542859	1069	I3	I3	4		100	316					4																316																0.3
ENSG00000069535.14	MAOB	chrX	43766610	43882450	2570	I3	I3	14		100	1075					14																1075																0.42
ENSG00000069667.16	RORA	chr15	60488284	61229302	10827	I3	I3	17	1	94.44	1356	80				17								1								1356								80								0.13
ENSG00000069696.7	DRD4	chr11	637269	640706	1399	I3	I3	22		100	1754					22																1754																1.25
ENSG00000069702.11	TGFBR3	chr1	91680343	91906335	6455	A2R2R3I3I2	A2R2R3I3I2	697		100	59612		151	209	236	59				42									18115	15712	17721	4704				3360									2.81	2.43	2.75	0.73
ENSG00000069764.10	PLA2G10	chr16	14672548	14694308	636	I3	I3	2	5	28.57	160	390				2								5								160								390								0.25
ENSG00000069812.11	HES2	chr1	6412418	6424670	4262	I3	I3	7		100	560					7																560																0.13
ENSG00000069849.11	ATP1B3	chr3	141876124	141926549	1951	I3	I3	9		100	716					9																716																0.37
ENSG00000069869.16	NEDD4	chr15	55826922	55993746	7235	A2R2I3	A2R2I3	454	3	99.34	43405	360	205	215		34					3								24572	16206		2627					360								3.4	2.24		0.36
ENSG00000069943.10	PIGB	chr15	55318960	55355648	1937	I3	I3	13	1	92.86	1021	80				13								1								1021								80								0.53
ENSG00000069956.12	MAPK6	chr15	51952106	52067375	5330	I3	I3	13		100	1040					13																1040																0.2
ENSG00000069966.19	GNB5	chr15	52115100	52191392	8934	A2I3	I3	16	1	94.12	1281	80	1			15								1					96			1185								80					0.01			0.13
ENSG00000069974.16	RAB27A	chr15	55202966	55319113	3459	I3	I3	5		100	394					5																394																0.11
ENSG00000069998.12	HDHD5	chr22	17137511	17165287	3614	I3	I3	14		100	1115					14																1115																0.31
ENSG00000070010.19	UFD1	chr22	19449911	19479202	5038	I3	I3	8		100	634					8																634																0.13
ENSG00000070018.9	LRP6	chr12	12116025	12267044	10252	I3	I3	40		100	3184					40																3184																0.31
ENSG00000070019.5	GUCY2C	chr12	14612632	14696599	3858	I3	I3	27	4	87.1	2124	320				27								4								2124								320								0.55
ENSG00000070031.4	SCT	chr11	626309	627181	526	I3	I3	4		100	316					4																316																0.6
ENSG00000070047.13	PHRF1	chr11	576470	612222	5539	I3	I3	33		100	2640					33																2640																0.48
ENSG00000070061.16	ELP1	chr9	108866898	108934328	10045	I3	I3	57		100	4454					57																4454																0.44
ENSG00000070081.17	NUCB2	chr11	17208153	17349980	3262	I3	I3	13		100	1018					13																1018																0.31
ENSG00000070087.14	PFN2	chr3	149964904	150050788	2325	I3	I3	6		100	480					6																480																0.21
ENSG00000070159.14	PTPN3	chr9	109375466	109498313	8765	I3	I3	22		100	1730					22																1730																0.2
ENSG00000070182.21	SPTB	chr14	64746283	64879907	10177	I3	I3	58	4	93.55	4606	320				58								4								4606								320								0.45
ENSG00000070190.13	DAPP1	chr4	99816827	99870190	2955	I3	I3	8		100	620					8																620																0.21
ENSG00000070193.5	FGF10	chr5	44300247	44389706	6113	A2R2R3I3A1	A2R2R3A1	342		100	29622		58	114	129	6	35												6943	8466	9557	472	4184												1.14	1.38	1.56	0.08	0.68
ENSG00000070214.16	SLC44A1	chr9	105244622	105439171	10482	I3	I3	18		100	1440					18																1440																0.14
ENSG00000070269.14	TMEM260	chr14	56488354	56650606	4259	I3	I3	18		100	1404					18																1404																0.33
ENSG00000070366.14	SMG6	chr17	2059839	2303785	5974	I3	I3	34	1	97.14	2695	80				34								1								2695								80								0.45
ENSG00000070367.16	EXOC5	chr14	57200507	57268905	10486	I3	I3	20	1	95.24	1595	80				20								1								1595								80								0.15
ENSG00000070371.16	CLTCL1	chr22	19179473	19291719	5518	A2R2I3A1R1I2	A2R2I3A1R1I2	630	8	98.75	56742	732	111	256		34	64	97		68				2	2	4			13312	20194		2718	7463	7615		5440				160	240	332			2.41	3.66		0.49	1.35
ENSG00000070388.11	FGF22	chr19	639879	644371	1712	I3	I3	8		100	624					8																624																0.36
ENSG00000070404.10	FSTL3	chr19	676392	683392	2501	A2R2I3R1	A2R2I3R1	163		100	14808		56	76		9		22											6720	5679		709		1700											2.69	2.27		0.28
ENSG00000070413.20	DGCR2	chr22	19036282	19122454	4814	I3	I3	17		100	1358					17																1358																0.28
ENSG00000070423.18	RNF126	chr19	647526	663233	2092	I3	I3	16		100	1246					16																1246																0.6
ENSG00000070444.15	MNT	chr17	2384073	2401104	4925	I3	I3	16		100	1275					16																1275																0.26
ENSG00000070476.15	ZXDC	chr3	126437601	126475891	4639	I3	I3	24		100	1920					24																1920																0.41
ENSG00000070495.15	JMJD6	chr17	76712832	76726799	5517	I3	I3	8	1	88.89	640	80				8								1								640								80								0.12
ENSG00000070501.12	POLB	chr8	42338454	42371808	1341	I3	I3	13		100	975					13																975																0.73
ENSG00000070526.15	ST6GALNAC1	chr17	76624761	76643786	2657	I3	I3	13		100	1040					13																1040																0.39
ENSG00000070540.13	WIPI1	chr17	68420948	68457513	1908	A2R2I3	I3	26		100	2226		5	9		12													591	682		953													0.31	0.36		0.5
ENSG00000070601.10	FRMPD1	chr9	37650954	37746904	5465	I3	I3	30		100	2400					30																2400																0.44
ENSG00000070610.14	GBA2	chr9	35736866	35749228	3757	I3	I3	24		100	1920					24																1920																0.51
ENSG00000070614.15	NDST1	chr5	150485818	150558211	8011	I3	I3	22		100	1735					22																1735																0.22
ENSG00000070669.17	ASNS	chr7	97851677	97872542	2385	I3	I3	1	14	6.67	80	1120				1								14								80								1120								0.03
ENSG00000070718.12	AP3M2	chr8	42152946	42171673	3669	I3	I3	11		100	875					11																875																0.24
ENSG00000070729.14	CNGB1	chr16	57882340	57971128	5657	I3	I3	33		100	2546					33																2546																0.45
ENSG00000070731.11	ST6GALNAC2	chr17	76565377	76586956	1904	I3	I3	6	4	60	460	320				6								4								460								320								0.24
ENSG00000070748.19	CHAT	chr10	49609095	49667942	5296	I3	I3	22		100	1728					22																1728																0.33
ENSG00000070756.17	PABPC1	chr8	100685816	100722809	3429	I3	I3	15	2	88.23	1200	160				15								2								1200								160								0.35
ENSG00000070759.17	TESK2	chr1	45343883	45491163	3071	I3	I3	9	4	69.23	720	320				9								4								720								320								0.23
ENSG00000070761.8	CFAP20	chr16	58113592	58129381	1605	I3	I3	6		100	480					6																480																0.3
ENSG00000070770.10	CSNK2A2	chr16	58157907	58198106	7382	I3	I3	10		100	790					10																790																0.11
ENSG00000070778.13	PTPN21	chr14	88465778	88555007	6443	I3	I3	29	1	96.67	2303	80				29								1								2303								80								0.36
ENSG00000070785.17	EIF2B3	chr1	44850522	44986722	1923	I3	I3	9		100	705					9																705																0.37
ENSG00000070808.16	CAMK2A	chr5	150219491	150290291	5322	A2R2I3	A2R2I3	264		100	24095		94	154		16													11238	11605		1252													2.11	2.18		0.24
ENSG00000070814.22	TCOF1	chr5	150357629	150400308	5240	I3	I3	55		100	4379					55																4379																0.84
ENSG00000070831.17	CDC42	chr1	22025511	22101360	10598	A2R2I3R1	A2	205	21	90.71	18409	1795	73	118		7		7			5	13		2		1			8726	8610		556		517			585	985		160		65			0.82	0.81		0.05
ENSG00000070882.13	OSBPL3	chr7	24796540	24981634	6749	I3	I3	24		100	1899					24																1899																0.28
ENSG00000070886.12	EPHA8	chr1	22563489	22603595	5019	A2R2I3R1	A2R2I3R1	278		100	23739		53	136		26		63											6356	10465		2032		4886											1.27	2.09		0.4
ENSG00000070915.10	SLC12A3	chr16	56865207	56915850	5567	I3	I3	27		100	2098					27																2098																0.38
ENSG00000070950.10	RAD18	chr3	8775402	8963773	5857	I3	I3	15		100	1155					15																1155																0.2
ENSG00000070961.16	ATP2B1	chr12	89588049	89709300	7062	I3	I3	31		100	2480					31																2480																0.35
ENSG00000070985.13	TRPM5	chr11	2404515	2423045	3929	I3	I3	30		100	2359					30																2359																0.6
ENSG00000071051.14	NCK2	chr2	105744912	105894274	2666	I3	I3	5	2	71.43	400	160				5								2								400								160								0.15
ENSG00000071054.16	MAP4K4	chr2	101696850	101894689	7640	I3	I3	39		100	3091					39																3091																0.4
ENSG00000071073.13	MGAT4A	chr2	98619106	98731132	8432	I3	I3	16		100	1268					16																1268																0.15
ENSG00000071082.11	RPL31	chr2	101002229	101024032	2328	I3	I3	4	1	80	320	80				4								1								320								80								0.14
ENSG00000071127.17	WDR1	chr4	10074339	10116949	4482	A2R2I3	A2R2I3	330		100	30272		119	195		16													14229	14772		1271													3.17	3.3		0.28
ENSG00000071189.21	SNX13	chr7	17790761	17940501	6817	I3	I3	29		100	2300					29																2300																0.34
ENSG00000071203.9	MS4A12	chr11	60492778	60507430	1167	I3	I3	6		100	480					6																480																0.41
ENSG00000071205.12	ARHGAP10	chr4	147732063	148072776	8188	I3	I3	21		100	1645					21																1645																0.2
ENSG00000071242.12	RPS6KA2	chr6	166409364	166906451	5992	A2R2I3R1	A2R2I3R1	376		100	33504		113	202		23		38											13547	15336		1785		2836											2.26	2.56		0.3
ENSG00000071243.16	ING3	chr7	120950763	120977216	3749	I3	I3	12		100	949					12																949																0.25
ENSG00000071246.11	VASH1	chr14	76761468	76783015	6449	A2R2I3	A2R2I3	260	25	91.23	23306	2340	82	166		12					10	15							9825	12523		958					1200	1140							1.52	1.94		0.15
ENSG00000071282.12	LMCD1	chr3	8501807	8574668	8284	I3		9		100	710					9																710																0.09
ENSG00000071462.12	BUD23	chr7	73683025	73705161	3886	I3	I3	14	4	77.78	1074	320				14								4								1074								320								0.28
ENSG00000071537.14	SEL1L	chr14	81471547	81533853	7919	I3	I3	22		100	1733					22																1733																0.22
ENSG00000071539.14	TRIP13	chr5	892884	919357	2431	I3	I3	13		100	1016					13																1016																0.42
ENSG00000071553.18	ATP6AP1	chrX	154428633	154436516	4515	I3	I3	15		100	1169					15																1169																0.26
ENSG00000071564.17	TCF3	chr19	1609290	1652615	4735	A2R2I3A1R1I2	A2R2I3A1R1I2	473		100	44094		133	169		22	61	46		42									15952	12398		1715	7248	3421		3360									3.37	2.62		0.36	1.53
ENSG00000071575.11	TRIB2	chr2	12716889	12742734	4391	I3	I3	8		100	640					8																640																0.15
ENSG00000071626.17	DAZAP1	chr19	1407569	1435687	3943	I3	I3	14		100	1106					14																1106																0.28
ENSG00000071655.18	MBD3	chr19	1573596	1592865	5678	I3	I3	11	5	68.75	875	389				11								5								875								389								0.15
ENSG00000071677.1	PRLH	chr2	237566574	237567175	264	I3	I3	2		100	160					2																160																0.61
ENSG00000071794.16	HLTF	chr3	149030127	149086554	5320	I3	I3	26		100	2068					26																2068																0.39
ENSG00000071859.15	FAM50A	chrX	154444141	154450654	1470	I3	I3	13		100	994					13																994																0.68
ENSG00000071889.17	FAM3A	chrX	154506159	154516242	3995	I3	I3	10		100	793					10																793																0.2
ENSG00000071894.17	CPSF1	chr8	144393229	144409335	4480	I3	I3	38		100	2989					38																2989																0.67
ENSG00000071909.19	MYO3B	chr2	170178145	170655171	6213	I3	I3	37		100	2934					37																2934																0.47
ENSG00000071967.12	CYBRD1	chr2	171522247	171558129	4235	A2I3	I3	11		100	897		1			10													99			798													0.02			0.19
ENSG00000071991.9	CDH19	chr18	66501083	66604138	6297	I3	I3	17		100	1349					17																1349																0.21
ENSG00000071994.11	PDCD2	chr6	170575295	170584692	3355	I3	I3	12		100	958					12																958																0.29
ENSG00000072041.17	SLC6A15	chr12	84859491	84913615	4799	I3	I3	17		100	1348					17																1348																0.28
ENSG00000072042.13	RDH11	chr14	67676800	67695793	4035	A2R2I3R1	A2R2I3	224	19	92.18	20588	1908	83	132		7		2			10	7		2					9947	9930		560		151			1200	548		160					2.47	2.46		0.14
ENSG00000072062.15	PRKACA	chr19	14091688	14118084	3996	A2R2I3A1I2	A2R2I3A1I2	348		100	32673		95	166		10	55			22									11376	12241		791	6505			1760									2.85	3.06		0.2	1.63
ENSG00000072071.16	ADGRL1	chr19	14147743	14206187	7853	I3	I3	37	2	94.87	2943	160				37								2								2943								160								0.37
ENSG00000072080.11	SPP2	chr2	234050679	234077134	1021	I3	I3	5		100	400					5																400																0.39
ENSG00000072110.15	ACTN1	chr14	68874128	68979440	4674	A2R2I3	I3	30	1	96.77	2421	83	1			29						1							101			2320						83							0.02			0.5
ENSG00000072121.17	ZFYVE26	chr14	67727374	67816590	9719	I3R1	I3	70	4	94.59	5573	315				70								2		2						5573								160		155						0.57
ENSG00000072133.11	RPS6KA6	chrX	84058346	84188199	8465	I3	I3	20		100	1591					20																1591																0.19
ENSG00000072134.15	EPN2	chr17	19215615	19336715	4871	I3	I3	14	4	77.78	1119	320				14								4								1119								320								0.23
ENSG00000072135.13	PTPN18	chr2	130356045	130375405	3616	I3	I3	20		100	1567					20																1567																0.43
ENSG00000072163.20	LIMS2	chr2	127638381	127681786	4807	I3	I3	12		100	939					12																939																0.2
ENSG00000072182.13	ASIC4	chr2	219514170	219538772	3340	I3	I3	19		100	1520					19																1520																0.46
ENSG00000072195.15	SPEG	chr2	219434843	219493629	10782	I3	I3	94	3	96.91	7493	238				94								3								7493								238								0.69
ENSG00000072201.14	LNX1	chr4	53459301	53701405	3978	A2R2R3I3A1R1	I3A1	41	22	65.08	3226	2383	2	10	11	17	1							2	16	4			240	721	785	1360	120							160	1920	303			0.06	0.18	0.2	0.34	0.03
ENSG00000072210.19	ALDH3A2	chr17	19648136	19685760	5084	I3	I3	30		100	2386					30																2386																0.47
ENSG00000072274.13	TFRC	chr3	196027183	196082096	5032	A2R2I3A1R1I2	A2R2I3A1R1I2	464		100	42503		105	181		21	67	49		41									12566	13475		1663	7856	3663		3280									2.5	2.68		0.33	1.56
ENSG00000072310.17	SREBF1	chr17	17810399	17837011	4904	A2R2I3A1	A2R2I3A1	490	8	98.39	47505	920	162	210		50	68							1	7				19429	16077		3987	8012							80	840				3.96	3.28		0.81	1.63
ENSG00000072315.3	TRPC5	chrX	111774315	112082776	5839	I3	I3	18		100	1440					18																1440																0.25
ENSG00000072364.13	AFF4	chr5	132875395	132963634	9536	A2R2I3A1R1I2	A2R2I3A1R1I2	731		100	68088		179	278		25	112	74		63									21399	20793		1979	13298	5579		5040									2.24	2.18		0.21	1.39
ENSG00000072401.15	UBE2D1	chr10	58334979	58370751	2623	I3	I3	6		100	462					6																462																0.18
ENSG00000072415.10	MPP5	chr14	67240713	67336061	5468	I3	I3	15	2	88.23	1179	160				15								2								1179								160								0.22
ENSG00000072422.17	RHOBTB1	chr10	60869438	61001440	4411	I3	I3	15		100	1200					15																1200																0.27
ENSG00000072501.19	SMC1A	chrX	53374149	53422728	9930	A2R2I3A1R1	A2R2I3A1R1	613		100	56486		105	277		35	118	78											12576	21228		2789	13889	6004											1.27	2.14		0.28	1.4
ENSG00000072506.13	HSD17B10	chrX	53431258	53434370	954	I3	I3	7		100	560					7																560																0.59
ENSG00000072518.21	MARK2	chr11	63838928	63911019	5298	I3	I3	24		100	1887					24																1887																0.36
ENSG00000072571.20	HMMR	chr5	163460203	163491941	3016	A2R2I3R1	A2R2I3R1	206	1	99.52	17356	71	46	98		22		40								1			5500	7244		1700		2912								71			1.82	2.4		0.56
ENSG00000072609.18	CHFR	chr12	132822187	132956304	11228	I3	I3	21		100	1674					21																1674																0.15
ENSG00000072657.9	TRHDE	chr12	72087266	72670758	11047	A2R2I3R1I2	R2I3R1I2	351	26	93.1	29473	2013	62	175		19		47		48		1		5		20			7440	13171		1498		3524		3840		85		400		1528			0.67	1.19		0.14
ENSG00000072682.19	P4HA2	chr5	132190147	132295315	4547	I3	I3	16		100	1250					16																1250																0.27
ENSG00000072694.21	FCGR2B	chr1	161663147	161678654	4680	A2R2I3A1R1I2	A2R2I3A1R1I2	264	77	77.42	24001	7327	69	148		6	16	11		14	23	21		12	7	5		9	8265	11370		480	1905	861		1120	2754	1670		960	840	383		720	1.77	2.43		0.1	0.41
ENSG00000072736.19	NFATC3	chr16	68084751	68229259	6328	I3	I3	22	3	88	1760	240				22								3								1760								240								0.28
ENSG00000072756.17	TRNT1	chr3	3126933	3150879	2252	I3	I3	10		100	786					10																786																0.35
ENSG00000072778.20	ACADVL	chr17	7217125	7225266	2352	I3	I3	59		100	4706					59																4706																2
ENSG00000072786.13	STK10	chr5	172042079	172188224	5892	I3	I3	22		100	1758					22																1758																0.3
ENSG00000072803.17	FBXW11	chr5	171861549	172006873	4539	I3	I3	16		100	1249					16																1249																0.28
ENSG00000072818.12	ACAP1	chr17	7336529	7351477	4898	I3	I3	22		100	1698					22																1698																0.35
ENSG00000072832.15	CRMP1	chr4	5748084	5893086	3174	A2R2I3R1	A2R2I3R1	295	1	99.66	26223	80	89	146		19		41						1					10664	11045		1492		3022						80					3.36	3.48		0.47
ENSG00000072840.13	EVC	chr4	5711201	5814305	6427	I3	I3	29	1	96.67	2267	80				29								1								2267								80								0.35
ENSG00000072849.11	DERL2	chr17	5471254	5486811	4167	I3	I3	10		100	790					10																790																0.19
ENSG00000072858.11	SIDT1	chr3	113532555	113629575	4818	I3	I3	25		100	1955					25																1955																0.41
ENSG00000072864.16	NDE1	chr16	15643267	15734691	5861	A2R2R3I3A1R1I2	A2R2I3A1R1	310	36	89.6	28766	3140	82	141	12	17	42	2		14		1		11	8	16			9833	10442	900	1334	4987	150		1120		61		880	952	1247			1.68	1.78	0.15	0.23	0.85
ENSG00000072952.19	IRAG1	chr11	10573091	10693988	6155	I3	I3	22		100	1734					22																1734																0.28
ENSG00000072954.7	TMEM38A	chr19	16661139	16690023	2631	I3	I3	8		100	640					8																640																0.24
ENSG00000072958.9	AP1M1	chr19	16197854	16245906	12859	I3		12		100	927					12																927																0.07
ENSG00000073008.15	PVR	chr19	44643798	44666162	5792	I3	I3	12		100	944					12																944																0.16
ENSG00000073050.12	XRCC1	chr19	43543311	43580473	2052	R2I3A1	R2I3A1	96	7	93.2	7750	576		70		15	11					4		2	1					5278		1196	1276					318		160	98					2.57		0.58	0.62
ENSG00000073060.16	SCARB1	chr12	124776856	124882668	5527	I3	I3	19	1	95	1509	80				19								1								1509								80								0.27
ENSG00000073067.14	CYP2W1	chr7	983181	989640	2361	I3	I3	13		100	1015					13																1015																0.43
ENSG00000073111.14	MCM2	chr3	127598410	127622436	3434	A2R2I3A1	A2R2I3A1	230	12	95.04	21726	1320	62	119		20	29							3	9				7407	9365		1600	3354							240	1080				2.16	2.73		0.47	0.98
ENSG00000073146.16	MOV10L1	chr22	50089879	50161690	3957	I3	I3	31		100	2473					31																2473																0.62
ENSG00000073150.14	PANX2	chr22	50170731	50180295	3052	I3	I3	15		100	1190					15																1190																0.39
ENSG00000073169.14	SELENOO	chr22	50200979	50217616	2311	I3	I3	20	2	90.91	1589	160				20								2								1589								160								0.69
ENSG00000073282.14	TP63	chr3	189631389	189897276	4944	A2R2R3I3A1R1	A2R2R3I3A1R1	633		100	55169		97	187	210	23	72	44											11640	14025	15763	1812	8560	3369											2.35	2.84	3.19	0.37	1.73
ENSG00000073331.18	ALPK1	chr4	112285509	112442621	5633	I3	I3	27		100	2152					27																2152																0.38
ENSG00000073350.14	LLGL2	chr17	75525080	75575209	3553	I3	I3	28		100	2190					28																2190																0.62
ENSG00000073417.15	PDE8A	chr15	84980440	85139145	4664	I3	I3	25		100	1940					25																1940																0.42
ENSG00000073464.13	CLCN4	chrX	10156975	10237660	6759	I3	I3	16		100	1280					16																1280																0.19
ENSG00000073536.18	NLE1	chr17	35128730	35142304	5286	I3	I3	16	4	80	1272	320				16								4								1272								320								0.24
ENSG00000073578.17	SDHA	chr5	218241	257082	3001	A2R2I3A1R1	A2R2I3A1R1	275	121	69.44	25349	11040	80	147		18	21	9			31	45		13	8	24			9537	11187		1433	2486	706			3720	3518		1026	929	1847			3.18	3.73		0.48	0.83
ENSG00000073584.20	SMARCE1	chr17	40624962	40648654	8466	I3	I3	5	9	35.71	400	720				5								9								400								720								0.05
ENSG00000073598.6	FNDC8	chr17	35121615	35130732	1352	I3	I3	5	3	62.5	400	240				5								3								400								240								0.3
ENSG00000073605.18	GSDMB	chr17	39904595	39919854	4655	I3	I3	11		100	863					11																863																0.19
ENSG00000073614.13	KDM5A	chr12	280057	389320	10701	A2R2I3A1R1I2	A2R2I3A1R1I2	767		100	69269		134	291		44	118	109		71									16059	21877		3494	13908	8251		5680									1.5	2.04		0.33	1.3
ENSG00000073670.14	ADAM11	chr17	44758988	44781846	4614	I3	I3	33		100	2559					33																2559																0.55
ENSG00000073711.11	PPP2R3A	chr3	135965728	136147894	6743	I3	I3	26		100	2070					26																2070																0.31
ENSG00000073712.15	FERMT2	chr14	52857268	52952435	6001	I3	I3	18		100	1440					18																1440																0.24
ENSG00000073734.10	ABCB11	chr2	168915498	169031324	6934	I3	I3	34		100	2711					34																2711																0.39
ENSG00000073737.17	DHRS9	chr2	169064789	169096167	2863	I3	I3	8		100	640					8																640																0.22
ENSG00000073754.6	CD5L	chr1	157830911	157898256	2204	I3	I3	6		100	480					6																480																0.22
ENSG00000073756.12	PTGS2	chr1	186671791	186680423	4510	A2R2I3A1R1	A2R2I3A1R1	325		100	30456		87	136		14	49	39											10440	10094		1102	5843	2977											2.31	2.24		0.24	1.3
ENSG00000073792.16	IGF2BP2	chr3	185643130	185825042	4283	I3	I3	18	1	94.74	1391	80				18								1								1391								80								0.32
ENSG00000073803.14	MAP3K13	chr3	185282941	185489094	9857	I3	I3	20	2	90.91	1590	160				20								2								1590								160								0.16
ENSG00000073849.16	ST6GAL1	chr3	186930325	187078553	4893	A2R2R3I3I2	A2R2R3I3I2	616		100	51936		112	222	247	11				24									13392	16937	18807	880				1920									2.74	3.46	3.84	0.18
ENSG00000073861.3	TBX21	chr17	47733236	47746122	2583	I3	I3	16		100	1264					16																1264																0.49
ENSG00000073905.8	VDAC1P1	chrX	80929500	80930347	848	I3			1			80												1																80
ENSG00000073910.22	FRY	chr13	31846713	32299125	13017	I3	I3	68		100	5313					68																5313																0.41
ENSG00000073921.18	PICALM	chr11	85957175	86069882	4134	A2R2I3A1R1I2	A2R2I3A1R1I2	481		100	45242		165	165		19	42	40		50									19756	12234		1509	4808	2935		4000									4.78	2.96		0.37	1.16
ENSG00000073969.18	NSF	chr17	46590669	46757464	3983	I3	I3	11	19	36.67	859	1483				11								19								859								1483								0.22
ENSG00000074047.22	GLI2	chr2	120735623	120992653	7136	I3	I3	50		100	3985					50																3985																0.56
ENSG00000074054.20	CLASP1	chr2	121337776	121649476	8092	I3	I3	41		100	3224					41																3224																0.4
ENSG00000074071.15	MRPS34	chr16	1771890	1773150	1040	I3	I3	2	3	40	160	240				2								3								160								240								0.15
ENSG00000074181.9	NOTCH3	chr19	15159038	15200995	8680	A2R2R3I3A1R1I1	A2R2R3I3A1R1I1	1060		100	90042		87	228	259	63	99	154	170										10440	17671	20048	5038	11582	11955	13308										1.2	2.04	2.31	0.58	1.33
ENSG00000074201.9	CLNS1A	chr11	77514936	77637794	2982	I3	I3	6		100	476					6																476																0.16
ENSG00000074211.14	PPP2R2C	chr4	6320578	6563600	4538	I3	I3	18		100	1407					18																1407																0.31
ENSG00000074219.14	TEAD2	chr19	49340595	49362457	2440	A2R2I3I2	A2R2I3I2	205		100	18501		71	86		12				36									8512	6228		911				2850									3.49	2.55		0.37
ENSG00000074266.22	EED	chr11	86244753	86278813	2767	A2R2I3A1	A2R2I3A1	241		100	23741		60	99		15	67												7200	7369		1184	7988												2.6	2.66		0.43	2.89
ENSG00000074276.10	CDHR2	chr5	176542511	176595974	4509	I3	I3	34		100	2654					34																2654																0.59
ENSG00000074317.11	SNCB	chr5	176620082	176630556	1407	I3	I3	7		100	553					7																553																0.39
ENSG00000074319.13	TSG101	chr11	18468336	18526951	2101	A2R2I3R1	A2R2I3R1	144	4	97.3	12524	274	41	68		12		23				3		1					4889	5029		934		1672				194		80					2.33	2.39		0.44
ENSG00000074356.17	NCBP3	chr17	3802158	3846246	12772	I3	I3	16		100	1265					16																1265																0.1
ENSG00000074370.18	ATP2A3	chr17	3923870	3964464	4826	I3	I3	37		100	2944					37																2944																0.61
ENSG00000074410.14	CA12	chr15	63321378	63381846	6098	I3	I3	8		100	624					8																624																0.1
ENSG00000074416.14	MGLL	chr3	127689062	128052190	4941	I3	I3	13		100	1040					13																1040																0.21
ENSG00000074527.13	NTN4	chr12	95657807	95791189	3621	I3	I3	14		100	1100					14																1100																0.3
ENSG00000074582.15	BCS1L	chr2	218658764	218663443	2015	I3	I3	15		100	1200					15																1200																0.6
ENSG00000074590.13	NUAK1	chr12	106063340	106140033	6828	I3	I3	14		100	1113					14																1113																0.16
ENSG00000074603.19	DPP8	chr15	65442463	65517704	8699	I3	I3	21		100	1657					21																1657																0.19
ENSG00000074621.14	SLC24A1	chr15	65611366	65660995	5762	I3	I3	40		100	3183					40																3183																0.55
ENSG00000074657.14	ZNF532	chr18	58862600	58986480	6696	I3	I3	21	2	91.3	1680	160				21								2								1680								160								0.25
ENSG00000074660.16	SCARF1	chr17	1633858	1645744	3428	I3	I3	23		100	1820					23																1820																0.53
ENSG00000074695.6	LMAN1	chr18	59327823	59359265	4824	I3	I3	15		100	1200					15																1200																0.25
ENSG00000074696.13	HACD3	chr15	65530418	65578349	3228	A2I3	I3	12		100	968		1			11													106			862													0.03			0.27
ENSG00000074706.13	IPCEF1	chr6	154154496	154356792	6689	A2I3	I3	5	7	41.67	406	554	1			4								7					98			308								554					0.01			0.05
ENSG00000074755.15	ZZEF1	chr17	4004445	4143030	11466	I3	I3	75		100	5990					75																5990																0.52
ENSG00000074771.4	NOX3	chr6	155395368	155455839	1980	I3	I3	14		100	1104					14																1104																0.56
ENSG00000074800.16	ENO1	chr1	8861000	8879190	2548	R2I3A1	R2I3A1	152	1	99.35	12221	78		119		15	18					1								8930		1179	2112					78								3.5		0.46	0.83
ENSG00000074803.20	SLC12A1	chr15	48178438	48304078	8632	I3	I3	28	1	96.55	2190	80				28								1								2190								80								0.25
ENSG00000074842.8	MYDGF	chr19	4641374	4670362	990	I3	I3	7		100	525					7																525																0.53
ENSG00000074855.11	ANO8	chr19	17323223	17334855	4618	I3	I3	30		100	2396					30																2396																0.52
ENSG00000074935.14	TUBE1	chr6	112070663	112087529	3610	A2R2I3A1	I3	46		100	3865		7	23		13	3												840	1657		1008	360												0.23	0.46		0.28	0.1
ENSG00000074964.17	ARHGEF10L	chr1	17539698	17697874	4625	I3	I3	39		100	3083					39																3083																0.67
ENSG00000074966.11	TXK	chr4	48066393	48134250	2908	I3	I3	15		100	1170					15																1170																0.4
ENSG00000075035.10	WSCD2	chr12	108129288	108250537	5082	A2R2I3R1	A2R2I3R1	288		100	25770		86	151		12		39											10309	11484		958		3019											2.03	2.26		0.19
ENSG00000075043.19	KCNQ2	chr20	63400208	63472677	9247	I3	I3	32		100	2524					32																2524																0.27
ENSG00000075073.15	TACR2	chr10	69403903	69416918	2715	I3	I3	8		100	640					8																640																0.24
ENSG00000075089.9	ACTR6	chr12	100199122	100241865	2464	I3	I3	14		100	1099					14																1099																0.45
ENSG00000075131.10	TIPIN	chr15	66336191	66386746	1728	I3	I3	9	1	90	708	80				9								1								708								80								0.41
ENSG00000075142.14	SRI	chr7	88205115	88226993	1972	I3	I3	12		100	900					12																900																0.46
ENSG00000075151.21	EIF4G3	chr1	20806292	21176888	6196	I3	I3	48		100	3830					48																3830																0.62
ENSG00000075188.9	NUP37	chr12	102073103	102120120	2362	I3	I3	10		100	783					10																783																0.33
ENSG00000075213.11	SEMA3A	chr7	83955777	84492724	8113	I3	I3	22		100	1722					22																1722																0.21
ENSG00000075218.19	GTSE1	chr22	46296870	46330810	2983	A2R2I3	A2R2I3	183		100	17075		75	91		17													8921	6800		1354													2.99	2.28		0.45
ENSG00000075223.14	SEMA3C	chr7	80742538	80922359	4874	I3	I3	21		100	1662					21																1662																0.34
ENSG00000075234.17	TTC38	chr22	46267961	46294008	2566	I3	I3	13		100	1026					13																1026																0.4
ENSG00000075239.14	ACAT1	chr11	108116695	108147603	2258	I3	I3	16	3	84.21	1254	240				16								3								1254								240								0.56
ENSG00000075240.17	GRAMD4	chr22	46576012	46679790	4500	I3	I3	16		100	1248					16																1248																0.28
ENSG00000075275.18	CELSR1	chr22	46360834	46537620	11839	I3	I3	78		100	6225					78																6225																0.53
ENSG00000075290.8	WNT8B	chr10	100463009	100483744	2144	A2R2I3	A2R2I3	81		100	7082		21	53		7													2520	4006		556													1.18	1.87		0.26
ENSG00000075292.19	ZNF638	chr2	71276561	71435069	6821	I3	I3	50		100	3921					50																3921																0.57
ENSG00000075303.13	SLC25A40	chr7	87833568	87876360	4056	I3	I3	13		100	1020					13																1020																0.25
ENSG00000075336.12	TIMM21	chr18	74148523	74160531	3084	I3	I3	8		100	638					8																638																0.21
ENSG00000075340.23	ADD2	chr2	70607618	70768225	9290	I3	I3	18		100	1438					18																1438																0.15
ENSG00000075388.4	FGF4	chr11	69771022	69775341	3165	A2R2I3A1	I3A1	63		100	5939		12	29		7	15												1440	2141		558	1800												0.45	0.68		0.18	0.57
ENSG00000075391.17	RASAL2	chr1	178094104	178484147	14453	I3	I3	30		100	2400					30																2400																0.17
ENSG00000075399.14	VPS9D1	chr16	89707134	89720898	2791	I3	I3	18	3	85.71	1424	240				18								3								1424								240								0.51
ENSG00000075407.18	ZNF37A	chr10	38094334	38150293	8738	A2I3		9	2	81.82	757	160	1			8								2					117			640								160					0.01			0.07
ENSG00000075413.19	MARK3	chr14	103385377	103503831	6433	A2I3	I3	24		100	1916		1			23													99			1817													0.02			0.28
ENSG00000075415.13	SLC25A3	chr12	98593591	98606379	6087	I3	I3	20		100	1598					20																1598																0.26
ENSG00000075420.13	FNDC3B	chr3	172039578	172401669	8031	I3	I3	29		100	2296					29																2296																0.29
ENSG00000075426.12	FOSL2	chr2	28392448	28417317	6713	I3	I3	8		100	640					8																640																0.1
ENSG00000075429.9	CACNG5	chr17	66835117	66894751	10576	I3		5		100	388					5																388																0.04
ENSG00000075461.6	CACNG4	chr17	66964707	67033398	3583	I3	I3	12		100	960					12																960																0.27
ENSG00000075539.15	FRYL	chr4	48497357	48780322	11692	A2R2R3I3R1I2	A2R2R3I3R1I2	1594		100	131721		228	447	508	76		196		139									27344	33893	38445	6044		14875		11120									2.34	2.9	3.29	0.52
ENSG00000075568.17	TMEM131	chr2	97756333	97995948	7476	I3	I3	46		100	3620					46																3620																0.48
ENSG00000075618.18	FSCN1	chr7	5592816	5606655	2784	I3	I3	10	1	90.91	800	80				10								1								800								80								0.29
ENSG00000075624.17	ACTB	chr7	5526409	5563902	2554	R2I3A1	R2I3A1	139	1	99.29	11862	80		87		19	33					1								6417		1520	3925					80								2.51		0.6	1.54
ENSG00000075643.6	MOCOS	chr18	36187497	36272157	6182	I3	I3	19		100	1501					19																1501																0.24
ENSG00000075651.16	PLD1	chr3	171600404	171810950	6015	I3	I3	36		100	2833					36																2833																0.47
ENSG00000075673.12	ATP12A	chr13	24680408	24712472	4406	I3	I3	24		100	1920					24																1920																0.44
ENSG00000075702.18	WDR62	chr19	36054881	36105108	5971	I3	I3	42		100	3338					42																3338																0.56
ENSG00000075711.21	DLG1	chr3	197042560	197299330	5972	I3	I3	25		100	1976					25																1976																0.33
ENSG00000075785.14	RAB7A	chr3	128693669	128825942	3182	I3	I3	9		100	720					9																720																0.23
ENSG00000075790.12	BCAP29	chr7	107580246	107629170	2911	I3	I3	3	11	21.43	225	880				3								11								225								880								0.08
ENSG00000075826.17	SEC31B	chr10	100486646	100519864	5087	I3	I3	26	8	76.47	2075	640				26								8								2075								640								0.41
ENSG00000075856.12	SART3	chr12	108522214	108561400	4154	I3	I3	24	3	88.89	1904	240				24								3								1904								240								0.46
ENSG00000075884.14	ARHGAP15	chr2	143091362	143768352	2968	I3	I3	15		100	1168					15																1168																0.39
ENSG00000075886.11	TUBA3D	chr2	131476119	131482934	1520	I3	I3	8	3	72.73	640	240				8								3								640								240								0.42
ENSG00000075891.22	PAX2	chr10	100735603	100829944	4189	A2R2I3R1	A2R2I3R1	268		100	23214		74	156		11		27											8880	11470		859		2005											2.12	2.74		0.21
ENSG00000075914.13	EXOSC7	chr3	44975241	45036066	1647	I3	I3	9	2	81.82	696	160				9								2								696								160								0.42
ENSG00000075945.13	KIFAP3	chr1	169921326	170085208	4111	I3	I3	20		100	1588					20																1588																0.39
ENSG00000075975.17	MKRN2	chr3	12557057	12586208	5191	A2R2I3A1R1I1	I3A1I1	86	50	63.24	7687	4468	15	33		15	11	5	7					6	12	6	26		1800	2421		1200	1320	386	560					480	1440	468	2080		0.35	0.47		0.23	0.25
ENSG00000076003.5	MCM6	chr2	135839626	135876443	3753	A2R2I3A1	A2R2I3A1	182		100	16901		35	94		18	35												4200	7203		1440	4058												1.12	1.92		0.38	1.08
ENSG00000076043.11	REXO2	chr11	114439435	114450279	1088	I3	I3	9	1	90	719	80				9								1								719								80								0.66
ENSG00000076053.12	RBM7	chr11	114400030	114414203	6725	I3	I3	6	5	54.54	480	400				6								5								480								400								0.07
ENSG00000076067.13	RBMS2	chr12	56521820	56596193	8488	I3I1	I3	13	4	76.47	996	320				11			2					4								858			138					320								0.1
ENSG00000076108.12	BAZ2A	chr12	56595596	56636816	8938	A2R2I3I2	A2R2I3I2	584		100	52429		178	278		44				84									21293	20914		3502				6720									2.38	2.34		0.39
ENSG00000076201.15	PTPN23	chr3	47381011	47413435	5237	I3	I3	38		100	3013					38																3013																0.58
ENSG00000076242.16	MLH1	chr3	36993350	37050846	2827	A2R2R3I3A1R1	A2R2R3I3A1R1	446		100	38926		83	123	133	22	40	45											9938	9236	10010	1737	4571	3434											3.52	3.27	3.54	0.61	1.62
ENSG00000076248.11	UNG	chr12	109097597	109110992	2234	I3	I3	13		100	1017					13																1017																0.46
ENSG00000076258.10	FMO4	chr1	171314183	171342084	2303	I3	I3	13		100	1033					13																1033																0.45
ENSG00000076321.11	KLHL20	chr1	173714941	173786692	3414	I3	I3	14		100	1120					14																1120																0.33
ENSG00000076344.16	RGS11	chr16	268301	275980	4294	I3	I3	18	5	78.26	1426	400				18								5								1426								400								0.33
ENSG00000076351.13	SLC46A1	chr17	28394642	28407197	6492	I3	I3	9	7	56.25	720	559				9								7								720								559								0.11
ENSG00000076356.7	PLXNA2	chr1	208022242	208244384	11508	I3	I3	46		100	3663					46																3663																0.32
ENSG00000076382.17	SPAG5	chr17	28577565	28599025	3786	I3	I3	25	4	86.21	1994	320				25								4								1994								320								0.53
ENSG00000076513.17	ANKRD13A	chr12	109999186	110039763	4241	I3	I3	14		100	1103					14																1103																0.26
ENSG00000076554.15	TPD52	chr8	80034745	80231232	4339	I3	I3	7	4	63.64	517	320				7								4								517								320								0.12
ENSG00000076555.15	ACACB	chr12	109116595	109268226	9360	I3	I3	59		100	4719					59																4719																0.5
ENSG00000076604.15	TRAF4	chr17	28744005	28750956	2894	I3	I3	10		100	800					10																800																0.28
ENSG00000076641.4	PAG1	chr8	80967810	81112068	10744	A2R2I3	A2R2	394		100	34861		118	268		8													14160	20061		640													1.32	1.87		0.06
ENSG00000076650.7	GPATCH1	chr19	33080899	33130542	3191	I3	I3	22		100	1759					22																1759																0.55
ENSG00000076662.10	ICAM3	chr19	10333776	10339661	2491	I3	I3	3	10	23.08	240	800				3								10								240								800								0.1
ENSG00000076685.19	NT5C2	chr10	103087185	103277605	4917	A2R2R3I3A1I2	A2R2R3I3A1I2	696	25	96.53	62302	2760	204	196	219	15	25			37				6	19				24236	14690	16406	1180	2830			2960				480	2280				4.93	2.99	3.34	0.24	0.58
ENSG00000076706.17	MCAM	chr11	119308529	119321521	4865	I3R1	I3	19		100	1504					18		1														1432		72														0.29
ENSG00000076716.9	GPC4	chrX	133300103	133415489	4959	A2R2R3I3R1	A2R2R3I3R1	365		100	29493		51	124	142	11		37											6120	9184	10464	880		2845											1.23	1.85	2.11	0.18
ENSG00000076770.14	MBNL3	chrX	132369317	132489968	11294	I3		8		100	630					8																630																0.06
ENSG00000076826.10	CAMSAP3	chr19	7595863	7618304	4179	I3	I3	30		100	2389					30																2389																0.57
ENSG00000076864.19	RAP1GAP	chr1	21596215	21669363	4294	I3	I3	28		100	2221					28																2221																0.52
ENSG00000076924.12	XAB2	chr19	7619525	7629545	4555	I3	I3	21		100	1655					21																1655																0.36
ENSG00000076928.18	ARHGEF1	chr19	41883173	41930150	3439	I3	I3	41		100	3243					41																3243																0.94
ENSG00000076944.16	STXBP2	chr19	7636881	7647873	1974	A2R2I3R1	A2R2I3R1	293	51	85.17	25789	4519	83	127		41		42			14	23		4		10			9909	9412		3235		3233			1680	1788		304		747			5.02	4.77		1.64
ENSG00000076984.18	MAP2K7	chr19	7903843	7914478	3430	A2R2I3A1	A2R2I3A1	237	3	98.75	22251	360	66	121		12	38								3				7920	8920		946	4465								360				2.31	2.6		0.28	1.3
ENSG00000077009.13	NMRK2	chr19	3933103	3942416	1139	I3	I3	7		100	538					7																538																0.47
ENSG00000077044.11	DGKD	chr2	233354494	233472104	6308	I3	I3	36		100	2866					36																2866																0.45
ENSG00000077063.11	CTTNBP2	chr7	117710651	117874139	5904	I3	I3	38		100	3028					38																3028																0.51
ENSG00000077080.10	ACTL6B	chr7	100643097	100656448	1524	I3	I3	12		100	960					12																960																0.63
ENSG00000077092.19	RARB	chr3	25174332	25597932	3132	A2R2I3	A2R2I3	156		100	14021		50	96		10													5994	7227		800													1.91	2.31		0.26
ENSG00000077097.15	TOP2B	chr3	25597905	25664907	5389	A2R2I3I2	A2R2I3I2	333		100	28803		74	145		40				74									8851	10853		3179				5920									1.64	2.01		0.59
ENSG00000077147.16	TM9SF3	chr10	96518110	96587452	6250	I3	I3	17		100	1328					17																1328																0.21
ENSG00000077150.20	NFKB2	chr10	102394110	102402524	3411	A2R2R3I3A1R1	A2R2R3I3A1R1	427		100	37237		70	114	128	26	44	45											8333	8613	9694	2057	5097	3443											2.44	2.53	2.84	0.6	1.49
ENSG00000077152.11	UBE2T	chr1	202331657	202341980	1499	I3	I3	6		100	477					6																477																0.32
ENSG00000077157.22	PPP1R12B	chr1	202348699	202592706	15431	I3	I3	30		100	2397					30																2397																0.16
ENSG00000077232.18	DNAJC10	chr2	182716041	182794464	20144	A2I3		22	1	95.65	1731	108				22					1											1731					108											0.09
ENSG00000077235.18	GTF3C1	chr16	27459555	27549913	7090	I3	I3	50		100	3977					50																3977																0.56
ENSG00000077238.14	IL4R	chr16	27313668	27364778	3624	A2R2I3A1	A2R2I3A1	306	2	99.35	28890	240	86	158		17	45								2				10263	11947		1356	5324								240				2.83	3.3		0.37	1.47
ENSG00000077254.14	USP33	chr1	77695987	77759852	4502	I3	I3	25		100	1974					25																1974																0.44
ENSG00000077264.15	PAK3	chrX	110944285	111227361	9126	A2R2I3A1	A2	222		100	20517		67	118		11	26												8001	8707		866	2943												0.88	0.95		0.09	0.32
ENSG00000077274.9	CAPN6	chrX	111245099	111270483	3532	I3	I3	14		100	1119					14																1119																0.32
ENSG00000077279.19	DCX	chrX	111293779	111412429	9405	I3		11		100	880					11																880																0.09
ENSG00000077312.9	SNRPA	chr19	40750637	40765389	1277	I3	I3	7		100	558					7																558																0.44
ENSG00000077327.16	SPAG6	chr10	22345445	22454224	2770	I3	I3	20		100	1589					20																1589																0.57
ENSG00000077348.9	EXOSC5	chr19	41386374	41397359	998	I3	I3	6		100	480					6																480																0.48
ENSG00000077380.16	DYNC1I2	chr2	171687409	171750158	4354	I3	I3	14	4	77.78	1110	320				14								4								1110								320								0.25
ENSG00000077420.16	APBB1IP	chr10	26438341	26567803	2633	I3	I3	23		100	1832					23																1832																0.7
ENSG00000077454.16	LRCH4	chr7	100574011	100586129	4754	I3	I3	9	13	40.91	720	1040				9								13								720								1040								0.15
ENSG00000077458.13	FAM76B	chr11	95768953	95790409	3932	A2R2I3	I3	20		100	1580		2	6		12													221	406		953													0.06	0.1		0.24
ENSG00000077463.15	SIRT6	chr19	4174109	4182566	1600	I3	I3	12		100	927					12																927																0.58
ENSG00000077498.9	TYR	chr11	89177875	89295759	2062	I3	I3	16	1	94.12	1280	80				16								1								1280								80								0.62
ENSG00000077514.9	POLD3	chr11	74493851	74669117	3788	I3	I3	14		100	1097					14																1097																0.29
ENSG00000077522.14	ACTN2	chr1	236664141	236764631	4872	A2R2I3R1	A2R2I3R1	329		100	29311		96	158		26		49											11512	11991		2033		3775											2.36	2.46		0.42
ENSG00000077549.19	CAPZB	chr1	19338775	19485539	6180	A2R2I3	A2R2I3	330		100	29687		106	212		12													12694	16037		956													2.05	2.59		0.15
ENSG00000077585.14	GPR137B	chr1	236142505	236221865	2033	I3	I3	11		100	880					11																880																0.43
ENSG00000077616.11	NAALAD2	chr11	90131515	90192894	3466	I3	I3	23		100	1824					23																1824																0.53
ENSG00000077684.16	JADE1	chr4	128809700	128875224	5695	I3	I3	18	1	94.74	1427	80				18								1								1427								80								0.25
ENSG00000077713.19	SLC25A43	chrX	119399336	119454478	2699	I3	I3	11		100	880					11																880																0.33
ENSG00000077721.16	UBE2A	chrX	119574536	119591083	2643	I3	I3	14	5	73.68	1056	400				14								5								1056								400								0.4
ENSG00000077782.21	FGFR1	chr8	38400215	38468834	6216	A2R2I3A1R1I1I2	A2R2I3A1R1I1I2	943	2	99.79	86166	160	229	325		32	97	76	137	47				2					27422	24416		2545	11460	5685	10878	3760				160					4.41	3.93		0.41	1.84
ENSG00000077800.13	FKBP6	chr7	73328161	73358637	3265	I3	I3	9	13	40.91	710	1040				9								13								710								1040								0.22
ENSG00000077935.17	SMC1B	chr22	45344063	45413619	4233	I3	I3	31		100	2472					31																2472																0.58
ENSG00000077942.19	FBLN1	chr22	45502238	45601135	2904	I3	I3	30		100	2385					30																2385																0.82
ENSG00000077943.8	ITGA8	chr10	15513954	15719922	6547	A2R2I3	A2R2I3	281		100	24620		78	178		25													9317	13311		1992													1.42	2.03		0.3
ENSG00000077984.6	CST7	chr20	24949269	24959928	891	I3	I3	4		100	320					4																320																0.36
ENSG00000078018.20	MAP2	chr2	209424058	209734118	10012	A2R2R3I3A1R1	A2R2R3I3A1R1	1140		100	99667		193	298	337	40	119	153											23129	22358	25269	3186	14111	11614											2.31	2.23	2.52	0.32	1.41
ENSG00000078043.16	PIAS2	chr18	46803218	46920160	11243	I3	I3	17		100	1355					17																1355																0.12
ENSG00000078053.17	AMPH	chr7	38383704	38631420	3224	I3	I3	30		100	2395					30																2395																0.74
ENSG00000078061.13	ARAF	chrX	47561100	47571920	2504	A2R2I3A1R1	A2R2I3A1R1	228		100	20884		58	93		14	29	34											6935	6929		1120	3319	2581											2.77	2.77		0.45	1.33
ENSG00000078070.13	MCCC1	chr3	183015218	183116075	2874	I3	I3	20		100	1561					20																1561																0.54
ENSG00000078081.8	LAMP3	chr3	183122215	183163839	3196	I3	I3	9		100	706					9																706																0.22
ENSG00000078098.14	FAP	chr2	162170684	162245151	2696	I3	I3	22	2	91.67	1670	160				22								2								1670								160								0.62
ENSG00000078114.19	NEBL	chr10	20779973	21293011	8925	I3	I3	40		100	3118					40																3118																0.35
ENSG00000078124.12	ACER3	chr11	76860867	77026797	7333	I3	I3	9		100	699					9																699																0.1
ENSG00000078140.14	UBE2K	chr4	39698109	39782792	5153	I3		6		100	474					6																474																0.09
ENSG00000078142.13	PIK3C3	chr18	41955234	42087830	9415	A2R2R3I3A1R1	A2R2R3I3A1R1	1140		100	98591		160	354	398	28	148	52											19153	26309	29563	2189	17535	3842											2.03	2.79	3.14	0.23	1.86
ENSG00000078177.14	N4BP2	chr4	40056850	40158252	9747	I3	I3	35		100	2782					35																2782																0.29
ENSG00000078237.7	TIGAR	chr12	4307763	4360028	8209	I3		1	6	14.29	66	479				1								6								66								479								0.01
ENSG00000078246.17	TULP3	chr12	2877223	2941138	3080	I3	I3	13		100	1040					13																1040																0.34
ENSG00000078269.15	SYNJ2	chr6	157981863	158099176	7402	I3	I3	36		100	2859					36																2859																0.39
ENSG00000078295.17	ADCY2	chr5	7396138	7830081	9908	I3	I3	27		100	2150					27																2150																0.22
ENSG00000078304.19	PPP2R5C	chr14	101761798	101927989	4481	I3	I3	26		100	2029					26																2029																0.45
ENSG00000078319.10	PMS2P1	chr7	100319222	100336307	2236	A2R2I3A1	I3	19	14	57.58	1577	1120	3	8		7	1							14					356	596		505	120							1120					0.16	0.27		0.23	0.05
ENSG00000078328.22	RBFOX1	chr16	5239802	7713340	4884	I3	I3	20		100	1548					20																1548																0.32
ENSG00000078369.18	GNB1	chr1	1785285	1891117	3163	A2R2I3A1R1	A2R2I3A1R1	288		100	27977		97	118		12	42	19											11606	8945		936	4970	1520											3.67	2.83		0.3	1.57
ENSG00000078399.19	HOXA9	chr7	27162438	27175180	2064	A2R2I3R1I2	A2R2I3R1I2	138	29	82.63	12372	2647	45	68		4		14		7	10	7		4		4		4	5398	5043		320		1051		560	1200	516		320		291		320	2.62	2.44		0.16
ENSG00000078401.7	EDN1	chr6	12290361	12297194	2035	I3	I3	6		100	480					6																480																0.24
ENSG00000078403.17	MLLT10	chr10	21524646	21743630	5681	A2R2I3A1R1I2	A2R2I3A1R1I2	520		100	46987		103	188		27	66	67		69									12336	14211		2144	7693	5083		5520									2.17	2.5		0.38	1.35
ENSG00000078487.17	ZCWPW1	chr7	100400826	100428992	2356	I3	I3	16		100	1266					16																1266																0.54
ENSG00000078549.15	ADCYAP1R1	chr7	31052308	31111479	6639	I3	I3	13		100	1019					13																1019																0.15
ENSG00000078579.9	FGF20	chr8	16992181	17002345	1840	I3	I3	8		100	640					8																640																0.35
ENSG00000078589.13	P2RY10	chrX	78945332	78963727	3517	A2R2I3R1	A2R2I3R1	125		100	10984		33	60		6		26											3946	4502		480		2056											1.12	1.28		0.14
ENSG00000078596.11	ITM2A	chrX	79360384	79367667	1698	I3	I3	7		100	560					7																560																0.33
ENSG00000078618.22	NRDC	chr1	51789191	51878937	3895	I3	I3	31	1	96.87	2443	80				31								1								2443								80								0.63
ENSG00000078668.14	VDAC3	chr8	42391624	42405937	1418	I3	I3	8		100	620					8																620																0.44
ENSG00000078674.18	PCM1	chr8	17922840	18027975	6820	A2R2I3A1R1I2	A2R2I3A1R1I2	811		100	72185		147	299		55	92	131		87									17612	22582		4362	10675	9994		6960									2.58	3.31		0.64	1.57
ENSG00000078687.17	TNRC6C	chr17	77959240	78108835	9740	I3	I3	36		100	2876					36																2876																0.3
ENSG00000078699.22	CBFA2T2	chr20	33490075	33650036	7803	A2I3	I3	19		100	1523		1			18													107			1416													0.01			0.18
ENSG00000078725.13	BRINP1	chr9	119153458	119369435	3171	I3	I3	16		100	1280					16																1280																0.4
ENSG00000078747.16	ITCH	chr20	34363241	34540748	6743	A2I3	I3	24	2	92.31	1862	145	1			23								2					110			1752								145					0.02			0.26
ENSG00000078795.17	PKD2L2	chr5	137887968	137942747	2333	A2I3	I3	17	2	89.47	1370	160	1			16								2					108			1262								160					0.05			0.54
ENSG00000078804.13	TP53INP2	chr20	34704339	34713439	4127	I3	I3	7		100	558					7																558																0.14
ENSG00000078808.19	SDF4	chr1	1216909	1232067	3516	I3	I3	11		100	880					11																880																0.25
ENSG00000078814.17	MYH7B	chr20	34955810	35002437	6293	I3	I3	52		100	4119					52																4119																0.65
ENSG00000078898.7	BPIFB2	chr20	33007704	33023703	1788	I3	I3	12		100	901					12																901																0.5
ENSG00000078900.15	TP73	chr1	3652516	3736201	5192	A2R2I3R1	A2R2I3R1	249		100	21858		68	124		18		39											8139	9329		1433		2957											1.57	1.8		0.28
ENSG00000078902.16	TOLLIP	chr11	1274371	1309654	3666	I3	I3	9		100	720					9																720																0.2
ENSG00000078967.13	UBE2D4	chr7	43926436	43956136	3982	I3	I3	6	1	85.71	468	80				6								1								468								80								0.12
ENSG00000079101.16	CLUL1	chr18	596988	650334	2449	I3	I3	8	3	72.73	640	240				8								3								640								240								0.26
ENSG00000079102.16	RUNX1T1	chr8	91954967	92103286	7687	A2R2I3A1R1I2	A2R2I3A1R1I2	733	1	99.86	69203	72	202	302		21	111	47		50				1					24184	22669		1667	13135	3548		4000				72					3.15	2.95		0.22	1.71
ENSG00000079112.10	CDH17	chr8	94127162	94217303	3670	I3	I3	21		100	1666					21																1666																0.45
ENSG00000079134.12	THOC1	chr18	214520	268050	2791	I3	I3	24		100	1862					24																1862																0.67
ENSG00000079150.18	FKBP7	chr2	178463664	178478600	2876	I3	I3	7		100	544					7																544																0.19
ENSG00000079156.17	OSBPL6	chr2	178194481	178402893	10652	I3	I3	26		100	2066					26																2066																0.19
ENSG00000079215.14	SLC1A3	chr5	36606355	36688334	4030	I3	I3	16		100	1280					16																1280																0.32
ENSG00000079246.16	XRCC5	chr2	216107464	216206303	3761	I3	I3	21		100	1626					21																1626																0.43
ENSG00000079257.8	LXN	chr3	158645822	158672648	1071	I3	I3	7		100	530					7																530																0.49
ENSG00000079263.19	SP140	chr2	230203110	230313215	3244	I3	I3	26	8	76.47	2055	640				26								8								2055								640								0.63
ENSG00000079277.22	MKNK1	chr1	46557407	46616843	3408	I3	I3	16		100	1263					16																1263																0.37
ENSG00000079308.19	TNS1	chr2	217799588	218033982	10680	I3	I3	44		100	3475					44																3475																0.33
ENSG00000079313.15	REXO1	chr19	1815248	1848483	4609	I3	I3	46	2	95.83	3660	160				46								2								3660								160								0.79
ENSG00000079332.15	SAR1A	chr10	70147289	70170523	5981	I3		6		100	456					6																456																0.08
ENSG00000079335.20	CDC14A	chr1	100345001	100520277	4231	A2R2R3I3	A2R2R3I3	429	12	97.28	34825	1130	70	159	182	18					4	3	3	2					8376	11688	13370	1391					480	245	245	160					1.98	2.76	3.16	0.33
ENSG00000079337.16	RAPGEF3	chr12	47734363	47771040	6300	I3	I3	25	4	86.21	1967	320				25								4								1967								320								0.31
ENSG00000079385.23	CEACAM1	chr19	42507304	42561234	3491	A2R2I3A1	A2R2I3A1	280	1	99.64	27237	80	88	129		16	47							1					10517	9801		1280	5639							80					3.01	2.81		0.37	1.62
ENSG00000079387.14	SENP1	chr12	48042897	48106079	4967	I3	I3	19		100	1503					19																1503																0.3
ENSG00000079393.20	DUSP13	chr10	75094432	75109221	1778	I3	I3	13		100	1040					13																1040																0.58
ENSG00000079432.7	CIC	chr19	42268537	42295797	8218	A2R2R3I3A1R1I2	A2R2R3I3A1R1I2	748		100	64019		69	141	159	41	102	174		62									8279	10576	11896	3272	11955	13081		4960									1.01	1.29	1.45	0.4	1.45
ENSG00000079435.10	LIPE	chr19	42401514	42427388	3768	I3	I3	23		100	1838					23																1838																0.49
ENSG00000079459.13	FDFT1	chr8	11795573	11839304	2660	I3	I3	11		100	880					11																880																0.33
ENSG00000079462.8	PAFAH1B3	chr19	42297033	42303546	1098	I3	I3	5		100	400					5																400																0.36
ENSG00000079482.13	OPHN1	chrX	68042344	68433913	7569	I3	I3	16		100	1238					16																1238																0.16
ENSG00000079557.5	AFM	chr4	73481745	73504001	1997	I3	I3	15		100	1200					15																1200																0.6
ENSG00000079616.13	KIF22	chr16	29790719	29805384	2505	I3	I3	16	3	84.21	1280	240				16								3								1280								240								0.51
ENSG00000079689.14	SCGN	chr6	25652201	25701783	1468	I3	I3	7		100	541					7																541																0.37
ENSG00000079691.18	CARMIL1	chr6	25279078	25620530	5485	I3	I3	39	2	95.12	3067	160				39								2								3067								160								0.56
ENSG00000079739.17	PGM1	chr1	63593411	63660245	2657	I3	I3	13	2	86.67	1040	160				13								2								1040								160								0.39
ENSG00000079785.16	DDX1	chr2	15591178	15634346	5418	I3	I3	27		100	2102					27																2102																0.39
ENSG00000079805.18	DNM2	chr19	10718079	10833488	5651	A2R2I3A1	A2R2I3A1	577	10	98.3	54490	1120	187	292		38	60							2	8				22399	22050		2994	7047							160	960				3.96	3.9		0.53	1.25
ENSG00000079819.19	EPB41L2	chr6	130839347	131063322	4456	I3	I3	27		100	2142					27																2142																0.48
ENSG00000079841.18	RIMS1	chr6	71886703	72403143	7055	I3	I3	44		100	3454					44																3454																0.49
ENSG00000079931.15	MOXD1	chr6	132296055	132401475	2989	I3	I3	14		100	1120					14																1120																0.37
ENSG00000079950.14	STX7	chr6	132445867	132513198	15845	I3		8		100	628					8																628																0.04
ENSG00000079974.18	RABL2B	chr22	50767501	50783662	2498	I3	I3	5	9	35.71	400	720				5								9								400								720								0.16
ENSG00000079999.14	KEAP1	chr19	10486125	10503558	2648	A2R2R3I3A1R1	A2R2R3I3A1R1	353		100	30819		56	90	100	13	38	56											6720	6743	7511	1040	4501	4304											2.54	2.55	2.84	0.39	1.7
ENSG00000080007.8	DDX43	chr6	73394828	73417566	2430	I3	I3	14	3	82.35	1109	240				14								3								1109								240								0.46
ENSG00000080031.10	PTPRH	chr19	55181247	55209506	3923	I3	I3	28		100	2213					28																2213																0.56
ENSG00000080166.16	DCT	chr13	94436811	94479682	5074	I3	I3	15		100	1187					15																1187																0.23
ENSG00000080189.15	SLC35C2	chr20	46345980	46364458	5820	I3	I3	11		100	864					11																864																0.15
ENSG00000080200.10	CRYBG3	chr3	97822011	97944984	10779	I3	I3	42	4	91.3	3350	320				42								4								3350								320								0.31
ENSG00000080224.17	EPHA6	chr3	96814581	97752460	3971	A2R2I3R1	A2R2I3R1	338		100	28668		70	162		27		79											8369	12250		2103		5946											2.11	3.08		0.53
ENSG00000080293.10	SCTR	chr2	119439843	119525301	2275	I3	I3	13		100	995					13																995																0.44
ENSG00000080298.15	RFX3	chr9	3218297	3526004	9307	I3	I3	21		100	1678					21																1678																0.18
ENSG00000080345.18	RIF1	chr2	151409883	151508013	15003	I3	I3	59		100	4687					59																4687																0.31
ENSG00000080371.6	RAB21	chr12	71754863	71800286	15558	I3		7		100	554					7																554																0.04
ENSG00000080493.18	SLC4A4	chr4	71062667	71572087	7716	I3	I3	27		100	2123					27																2123																0.28
ENSG00000080503.24	SMARCA2	chr9	1980290	2193624	7061	A2R2I3A1	A2R2I3A1	498		100	47469		147	235		40	76												17622	17744		3185	8918												2.5	2.51		0.45	1.26
ENSG00000080511.5	RDH8	chr19	10013249	10022279	1714	I3	I3	7		100	560					7																560																0.33
ENSG00000080546.13	SESN1	chr6	108986437	109094819	3509	I3	I3	13	2	86.67	1026	160				13								2								1026								160								0.29
ENSG00000080561.14	MID2	chrX	107825755	107931637	7333	I3	I3	16		100	1280					16																1280																0.17
ENSG00000080572.13	DNAAF6	chrX	107206611	107244247	1926	I3	I3	6		100	476					6																476																0.25
ENSG00000080573.7	COL5A3	chr19	9959561	10010504	6207	I3	I3	30	1	96.77	2348	80				30								1								2348								80								0.38
ENSG00000080603.17	SRCAP	chr16	30698209	30741409	11724	I3	I3	4	60	6.25	307	4800				4								60								307								4800								0.03
ENSG00000080608.10	PUM3	chr9	2720469	2844095	2187	I3	I3	18		100	1426					18																1426																0.65
ENSG00000080618.17	CPB2	chr13	46053186	46105033	5585	I3	I3	11		100	878					11																878																0.16
ENSG00000080644.16	CHRNA3	chr15	78593052	78621295	3015	I3	I3	10		100	800					10																800																0.27
ENSG00000080709.16	KCNN2	chr5	114055926	114496500	3594	A2I3	I3	15	1	93.75	1177	120				15					1											1177					120											0.33
ENSG00000080802.19	CNOT4	chr7	135361795	135510127	4642	A2R2R3I3A1	A2R2R3I3A1	485		100	42490		74	150	170	20	71												8846	11138	12567	1588	8351												1.91	2.4	2.71	0.34	1.8
ENSG00000080815.19	PSEN1	chr14	73136418	73223691	6018	A2R2I3A1	A2R2I3A1	483		100	46493		143	237		18	85												17154	17854		1415	10070												2.85	2.97		0.24	1.67
ENSG00000080819.9	CPOX	chr3	98579446	98593648	2709	I3	I3	16	1	94.12	1265	80				16								1								1265								80								0.47
ENSG00000080822.17	CLDND1	chr3	98497912	98523066	2818	I3	I3	7	4	63.64	560	320				7								4								560								320								0.2
ENSG00000080823.23	MOK	chr14	102224500	102305190	3809	I3	I3	15		100	1197					15																1197																0.31
ENSG00000080824.19	HSP90AA1	chr14	102080742	102139699	3510	R2I3A1R1I2	R2I3A1R1I2	255	12	95.51	21066	1041		126		23	40	32		34		3		4	2	1		2		9411		1836	4721	2378		2720		241		320	240	80		160		2.68		0.52	1.35
ENSG00000080839.12	RBL1	chr20	36996349	37095997	5686	I3	I3	24	1	96	1893	80				24								1								1893								80								0.33
ENSG00000080845.18	DLGAP4	chr20	36306336	36528637	5056	I3	I3	22	2	91.67	1760	160				22								2								1760								160								0.35
ENSG00000080854.16	IGSF9B	chr11	133896438	133956968	17159	I3	I3	35		100	2776					35																2776																0.16
ENSG00000080910.13	CFHR2	chr1	196943738	196959622	1498	I3	I3	6	4	60	474	310				6								4								474								310								0.32
ENSG00000080947.15	CROCCP3	chr1	16467436	16499257	5368	I3			2			160												2																160
ENSG00000080986.13	NDC80	chr18	2571557	2616635	2126	A2R2I3A1	A2R2I3A1	161		100	14633		35	83		17	26												4179	6180		1358	2916												1.97	2.91		0.64	1.37
ENSG00000081014.11	AP4E1	chr15	50908672	51005895	6743	I3	I3	26		100	2039					26																2039																0.3
ENSG00000081019.13	RSBN1	chr1	113761832	113812476	6621	I3	I3	15		100	1200					15																1200																0.18
ENSG00000081026.19	MAGI3	chr1	113390515	113685923	6874	I3	I3	37		100	2929					37																2929																0.43
ENSG00000081041.9	CXCL2	chr4	74097040	74099196	1115	I3	I3	2	4	33.33	160	320				2								4								160								320								0.14
ENSG00000081051.8	AFP	chr4	73431138	73456174	2426	I3	I3	19		100	1508					19																1508																0.62
ENSG00000081052.13	COL4A4	chr2	227002714	227164453	9984	I3	I3	28		100	2201					28																2201																0.22
ENSG00000081059.20	TCF7	chr5	134114681	134151865	5340	I3	I3	24		100	1899					24																1899																0.36
ENSG00000081087.15	OSTM1	chr6	108041409	108165854	4471	I3	I3	9		100	716					9																716																0.16
ENSG00000081138.14	CDH7	chr18	65750252	65890337	12136	I3	I3	18		100	1440					18																1440																0.12
ENSG00000081148.12	IMPG2	chr3	101222546	101320575	8352	I3	I3	34		100	2688					34																2688																0.32
ENSG00000081154.12	PCNP	chr3	101574180	101594465	2285	I3	I3	8		100	609					8																609																0.27
ENSG00000081177.18	EXD2	chr14	69191511	69244020	5107	I3	I3	16		100	1280					16																1280																0.25
ENSG00000081181.8	ARG2	chr14	67619920	67651708	1911	I3	I3	6	4	60	477	320				6								4								477								320								0.25
ENSG00000081189.16	MEF2C	chr5	88717117	88904257	7281	A2R2I3A1	A2R2I3A1	482	6	98.77	46333	593	143	236		11	92					1		2	3				17160	17423		871	10879					73		160	360				2.36	2.39		0.12	1.49
ENSG00000081237.20	PTPRC	chr1	198638457	198757476	5357	I3	I3	37		100	2936					37																2936																0.55
ENSG00000081248.11	CACNA1S	chr1	201039512	201112451	6028	A2R2I3	A2R2I3	249		100	21744		53	151		45													6360	11857		3527													1.06	1.97		0.59
ENSG00000081277.13	PKP1	chr1	201283452	201332993	5447	I3	I3	21		100	1664					21																1664																0.31
ENSG00000081307.14	UBA5	chr3	132654446	132679794	4692	I3	I3	13		100	1040					13																1040																0.22
ENSG00000081320.11	STK17B	chr2	196133583	196176503	5273	I3	I3	9		100	720					9																720																0.14
ENSG00000081377.17	CDC14B	chr9	96490241	96619843	5602	A2R2R3I3	A2R2R3I3	720	12	98.36	61202	937	159	254	289	18						4	5	3					19026	19086	21694	1396						313	384	240					3.4	3.41	3.87	0.25
ENSG00000081386.12	ZNF510	chr9	96755865	96778129	5616	I3	I3	13		100	1037					13																1037																0.18
ENSG00000081479.15	LRP2	chr2	169127109	169362534	15657	A2R2I3A1	A2R2I3A1	797		100	73857		139	399		109	150												16658	31239		8666	17294												1.06	2		0.55	1.1
ENSG00000081665.14	ZNF506	chr19	19785839	19821751	4140	A2I3	I3	9		100	758		1			8													118			640													0.03			0.15
ENSG00000081692.12	JMJD4	chr1	227730425	227735411	3749	I3	I3	1	13	7.14	80	1040				1								13								80								1040								0.02
ENSG00000081721.12	DUSP12	chr1	161749758	161757238	1330	I3	I3	10		100	800					10																800																0.6
ENSG00000081760.17	AACS	chr12	125065434	125143333	6646	A2I3	I3	22		100	1768		1			21													101			1667													0.02			0.25
ENSG00000081791.9	DELE1	chr5	141923855	141942047	4907	I3	I3	12		100	960					12																960																0.2
ENSG00000081800.9	SLC13A1	chr7	123113531	123199972	3798	I3	I3	15		100	1200					15																1200																0.32
ENSG00000081803.16	CADPS2	chr7	122318411	122886759	6066	I3	I3	34		100	2696					34																2696																0.44
ENSG00000081818.4	PCDHB4	chr5	141121818	141125623	3806	I3	I3	11	8	57.89	880	640				11								8								880								640								0.23
ENSG00000081842.18	PCDHA6	chr5	140827958	141012347	5395	I3	I3	8	12	40	640	960				8								12								640								960								0.12
ENSG00000081853.15	PCDHGA2	chr5	141338760	141512975	4813	I3	I3	13	2	86.67	1040	160				13								2								1040								160								0.22
ENSG00000081870.12	HSPB11	chr1	53916574	53945699	894	I3	I3	7		100	549					7																549																0.61
ENSG00000081913.14	PHLPP1	chr18	62715541	62980433	6299	I3	I3	42		100	3360					42																3360																0.53
ENSG00000081923.15	ATP8B1	chr18	57646426	57803315	6161	I3	I3	25	3	89.29	1950	240				25								3								1950								240								0.32
ENSG00000081985.13	IL12RB2	chr1	67307364	67398724	5443	A2R2I3	A2R2I3	188	1	99.47	16903	78	56	111		21								1					6709	8529		1665								78					1.23	1.57		0.31
ENSG00000082014.17	SMARCD3	chr7	151238764	151277896	2415	I3	I3	16	1	94.12	1273	80				16								1								1273								80								0.53
ENSG00000082068.9	WDR70	chr5	37379285	37753435	5716	A2R2I3I2	A2R2I3I2	229		100	19772		55	122		18				34									6583	9044		1425				2720									1.15	1.58		0.25
ENSG00000082074.19	FYB1	chr5	39105252	39274528	4829	I3	I3	20		100	1577					20																1577																0.33
ENSG00000082126.18	MPP4	chr2	201644870	201698694	2436	I3	I3	18	1	94.74	1413	80				18								1								1413								80								0.58
ENSG00000082146.13	STRADB	chr2	201387858	201480846	2222	I3	I3	7	4	63.64	560	320				7								4								560								320								0.25
ENSG00000082153.18	BZW1	chr2	200810594	200827338	6511	I3	I3	9	5	64.29	706	400				9								5								706								400								0.11
ENSG00000082175.15	PGR	chr11	101029624	101129813	13037	A2R2R3I3A1R1	A2R2R3I3A1R1	1201	8	99.34	103382	960	153	373	423	32	151	69							8				18341	27851	31466	2560	18010	5154							960				1.41	2.14	2.41	0.2	1.38
ENSG00000082196.21	C1QTNF3	chr5	34017858	34043213	3773	I3	I3	3	5	37.5	240	400				3								5								240								400								0.06
ENSG00000082212.13	ME2	chr18	50879080	50954257	9031	I3	I3	19		100	1511					19																1511																0.17
ENSG00000082213.18	C5orf22	chr5	31532287	31555053	3572	I3	I3	15		100	1177					15																1177																0.33
ENSG00000082258.13	CCNT2	chr2	134918235	134959342	6920	I3	I3	15		100	1194					15																1194																0.17
ENSG00000082269.17	FAM135A	chr6	70412941	70561174	6215	I3	I3	33		100	2624					33																2624																0.42
ENSG00000082293.13	COL19A1	chr6	69866556	70212468	8740	I3	I3	20		100	1528					20																1528																0.17
ENSG00000082397.17	EPB41L3	chr18	5392381	5630700	6962	I3	I3	34		100	2704					34																2704																0.39
ENSG00000082438.17	COBLL1	chr2	164653624	164843679	9523	I3	I3	33		100	2629					33																2629																0.28
ENSG00000082458.12	DLG3	chrX	70444835	70505490	6112	I3	I3	32		100	2524					32																2524																0.41
ENSG00000082482.14	KCNK2	chr1	215005775	215237090	3875	I3	I3	10		100	786					10																786																0.2
ENSG00000082497.12	SERTAD4	chr1	210232796	210246631	5222	I3	I3	8		100	640					8																640																0.12
ENSG00000082512.15	TRAF5	chr1	211326615	211374946	4958	A2R2R3I3	A2R2R3I3	585	1	99.83	49694	103	128	209	235	13					1								15360	15686	17619	1029					103								3.1	3.16	3.55	0.21
ENSG00000082515.18	MRPL22	chr5	154941073	154969411	3173	I3	I3	8		100	632					8																632																0.2
ENSG00000082516.9	GEMIN5	chr5	154887411	154938211	5404	I3	I3	38		100	3019					38																3019																0.56
ENSG00000082556.14	OPRK1	chr8	53225724	53251637	4954	I3	I3	8		100	640					8																640																0.13
ENSG00000082641.16	NFE2L1	chr17	48048329	48061545	4839	I3	I3	18		100	1434					18																1434																0.3
ENSG00000082684.16	SEMA5B	chr3	122909082	123028605	4933	A2R2I3R1	A2R2I3R1	393		100	35230		117	166		30		80											13999	12733		2387		6111											2.84	2.58		0.48
ENSG00000082701.17	GSK3B	chr3	119821321	120094994	7743	A2R2I3A1R1	A2R2I3A1R1	442		100	42487		124	191		12	91	24											14777	14106		960	10853	1791											1.91	1.82		0.12	1.4
ENSG00000082781.12	ITGB5	chr3	124761948	124901418	4440	I3	I3	21		100	1677					21																1677																0.38
ENSG00000082805.20	ERC1	chr12	990509	1495933	9308	A2R2R3I3A1R1I2	A2R2R3I3A1R1I2	1107		100	96712		175	317	357	23	111	76		48									20953	24104	27110	1838	13027	5840		3840									2.25	2.59	2.91	0.2	1.4
ENSG00000082898.18	XPO1	chr2	61476032	61538741	8930	A2R2I3A1R1	A2R2I3A1R1	716	14	98.08	67220	1291	221	320		26	87	62						3	5	6			26520	23590		2056	10326	4728						240	600	451			2.97	2.64		0.23	1.16
ENSG00000082929.8	LINC01587	chr4	5524569	5527801	873	I3	I3	2		100	160					2																160																0.18
ENSG00000082996.20	RNF13	chr3	149812770	149962139	2866	I3	I3	11		100	880					11																880																0.31
ENSG00000083067.23	TRPM3	chr9	70529060	71446904	12320	A2I3	I3	43		100	3461		1			42													117			3344													0.01			0.27
ENSG00000083093.10	PALB2	chr16	23603160	23641310	4008	A2R2I3A1R1	A2R2I3A1R1	348	1	99.71	30744	80	57	122		32	50	87						1					6838	9051		2552	5827	6476						80					1.71	2.26		0.64	1.45
ENSG00000083097.14	DOP1A	chr6	83067666	83171350	8210	I3	I3	50	3	94.34	3965	240				50								3								3965								240								0.48
ENSG00000083099.11	LYRM2	chr6	89568144	89638749	5347	I3		2		100	160					2																160																0.03
ENSG00000083123.15	BCKDHB	chr6	80106647	80346270	3668	A2I3	I3	10		100	794		1			9													96			698													0.03			0.19
ENSG00000083168.11	KAT6A	chr8	41929479	42051994	9254	A2R2I3A1R1I2	A2R2I3A1R1I2	960		100	87302		181	368		44	135	154		78									21716	27646		3520	16123	12057		6240									2.35	2.99		0.38	1.74
ENSG00000083223.18	TUT7	chr9	86287733	86354454	5724	I3	I3	30		100	2395					30																2395																0.42
ENSG00000083290.20	ULK2	chr17	19770829	19867936	9149	I3	I3	25		100	1971					25																1971																0.22
ENSG00000083307.12	GRHL2	chr8	101492439	101669726	5232	I3	I3	15		100	1166					15																1166																0.22
ENSG00000083312.17	TNPO1	chr5	72816312	72916733	11183	A2R2I3A1	A2R2I3A1	488	2	99.59	46825	201	126	235		25	102					1			1				15120	17571		1980	12154					81			120				1.35	1.57		0.18	1.09
ENSG00000083444.17	PLOD1	chr1	11934205	11975538	2976	I3	I3	25		100	1980					25																1980																0.67
ENSG00000083454.22	P2RX5	chr17	3672199	3696240	2060	I3	I3	6	10	37.5	480	793				6								10								480								793								0.23
ENSG00000083457.12	ITGAE	chr17	3714628	3801188	3803	I3	I3	30	2	93.75	2362	160				30								2								2362								160								0.62
ENSG00000083520.15	DIS3	chr13	72752169	72782096	10571	A2R2I3A1	A2R2I3A1	417	10	97.66	40121	1160	139	191		26	61							1	9				16612	14307		2040	7162							80	1080				1.57	1.35		0.19	0.68
ENSG00000083535.16	PIBF1	chr13	72782133	73016461	3080	R2I3	I3	21		100	1649			1		20														73		1576														0.02		0.51
ENSG00000083544.16	TDRD3	chr13	60396457	60573878	3388	I3	I3	20		100	1549					20																1549																0.46
ENSG00000083635.8	NUFIP1	chr13	44939249	44989471	3480	I3	I3	13	2	86.67	1035	160				13								2								1035								160								0.3
ENSG00000083642.19	PDS5B	chr13	32586452	32778019	7472	I3	I3	39		100	3095					39																3095																0.41
ENSG00000083720.13	OXCT1	chr5	41730065	41870425	3294	I3	I3	14	1	93.33	1072	80				14								1								1072								80								0.33
ENSG00000083750.13	RRAGB	chrX	55717749	55758774	2051	I3	I3	11		100	868					11																868																0.42
ENSG00000083782.8	EPYC	chr12	90963682	91005026	1482	I3	I3	9		100	701					9																701																0.47
ENSG00000083799.18	CYLD	chr16	50742050	50801935	8540	A2R2I3A1R1	A2R2I3A1R1	670		100	61186		161	320		26	97	66											19291	23542		2058	11438	4857											2.26	2.76		0.24	1.34
ENSG00000083807.10	SLC27A5	chr19	58479512	58512413	5032	I3	I3	14	9	60.87	1120	720				14								9								1120								720								0.22
ENSG00000083812.12	ZNF324	chr19	58467045	58475436	5653	I3	I3	7	6	53.85	560	480				7								6								560								480								0.1
ENSG00000083814.13	ZNF671	chr19	57719751	57727624	2903	I3	I3	10		100	800					10																800																0.28
ENSG00000083817.9	ZNF416	chr19	57571566	57578911	2545	I3	I3	10		100	800					10																800																0.31
ENSG00000083828.16	ZNF586	chr19	57769655	57819939	2695	A2I3	I3	12		100	997		1			11													117			880													0.04			0.33
ENSG00000083838.16	ZNF446	chr19	58474017	58481230	3922	I3	I3	5	8	38.46	400	640				5								8								400								640								0.1
ENSG00000083844.10	ZNF264	chr19	57191500	57222846	12163	I3		13		100	1040					13																1040																0.09
ENSG00000083845.9	RPS5	chr19	58386400	58394806	1747	I3	I3	6		100	480					6																480																0.27
ENSG00000083857.14	FAT1	chr4	186587794	186726722	14776	A2R2I3A1R1	A2R2I3A1R1	1218		100	109379		199	402		88	172	357											23844	30839		7026	20386	27284											1.61	2.09		0.48	1.38
ENSG00000083896.13	YTHDC1	chr4	68310387	68350090	6233	I3	I3	19		100	1504					19																1504																0.24
ENSG00000083937.10	CHMP2B	chr3	87227271	87255556	5984	A2R2R3I3I2	A2R3I3I2	254		100	21516		60	79	89	10				16									7200	5761	6479	796				1280									1.2	0.96	1.08	0.13
ENSG00000084070.12	SMAP2	chr1	40344850	40423326	2905	I3	I3	12		100	959					12																959																0.33
ENSG00000084072.17	PPIE	chr1	39692182	39763914	4651	I3	I3	12		100	941					12																941																0.2
ENSG00000084073.10	ZMPSTE24	chr1	40258041	40294180	3357	I3	I3	13		100	1027					13																1027																0.31
ENSG00000084090.13	STARD7	chr2	96184859	96208825	3368	I3	I3	9		100	720					9																720																0.21
ENSG00000084092.7	NOA1	chr4	56963350	56977606	2218	I3	I3	15		100	1200					15																1200																0.54
ENSG00000084093.19	REST	chr4	56907876	56966808	7371	A2R2I3R1	A2R2I3R1	381		100	33390		104	185		19		73											12480	13827		1520		5563											1.69	1.88		0.21
ENSG00000084110.11	HAL	chr12	95972662	95996365	3892	I3	I3	21		100	1618					21																1618																0.42
ENSG00000084112.15	SSH1	chr12	108778191	108857590	13034	A2I3	I3	34		100	2715		1			33													97			2618													0.01			0.2
ENSG00000084207.18	GSTP1	chr11	67583742	67586656	1681	A2R2I3A1	A2R2I3A1	109		100	10559		43	49		5	12												5114	3653		400	1392												3.04	2.17		0.24	0.83
ENSG00000084234.18	APLP2	chr11	130068147	130144811	3742	A2R2I3	A2R2I3	366		100	34369		152	192		22													18135	14480		1754													4.85	3.87		0.47
ENSG00000084444.14	FAM234B	chr12	13044381	13142521	4711	I3	I3	13		100	1040					13																1040																0.22
ENSG00000084453.16	SLCO1A2	chr12	21264600	21419594	7682	I3	I3	18		100	1418					18																1418																0.18
ENSG00000084463.8	WBP11	chr12	14784582	14803486	4581	I3	I3	15	1	93.75	1197	80				15								1								1197								80								0.26
ENSG00000084623.12	EIF3I	chr1	32221077	32245397	3176	I3	I3	13	1	92.86	1034	80				13								1								1034								80								0.33
ENSG00000084628.10	NKAIN1	chr1	31179745	31239887	2922	I3	I3	6		100	469					6																469																0.16
ENSG00000084636.18	COL16A1	chr1	31652263	31704319	5418	I3	I3	36		100	2761					36																2761																0.51
ENSG00000084652.16	TXLNA	chr1	32179675	32198285	5012	I3	I3	13		100	1035					13																1035																0.21
ENSG00000084674.15	APOB	chr2	21001429	21044073	14121	R2I3	R2I3	476	1	99.79	36858	80		364		112								1						27899		8959								80						1.98		0.63
ENSG00000084676.15	NCOA1	chr2	24491914	24770702	7405	A2R2I3A1R1I2	A2R2I3A1R1I2	608		100	54679		109	222		30	78	105		64									13058	16934		2384	9142	8041		5120									1.76	2.29		0.32	1.23
ENSG00000084693.16	AGBL5	chr2	27042364	27070622	3261	I3	I3	19	1	95	1520	80				19								1								1520								80								0.47
ENSG00000084710.14	EFR3B	chr2	25042076	25159135	7486	I3	I3	20		100	1588					20																1588																0.21
ENSG00000084731.15	KIF3C	chr2	25926598	25982749	5462	I3	I3	18		100	1414					18																1414																0.26
ENSG00000084733.11	RAB10	chr2	26034084	26137454	3561	I3	I3	7		100	542					7																542																0.15
ENSG00000084734.9	GCKR	chr2	27496839	27523684	2189	I3	I3	16		100	1249					16																1249																0.57
ENSG00000084754.12	HADHA	chr2	26190635	26244672	3087	I3	I3	20		100	1571					20																1571																0.51
ENSG00000084764.12	MAPRE3	chr2	26970637	27027219	1890	I3	I3	8		100	637					8																637																0.34
ENSG00000084774.14	CAD	chr2	27217369	27243943	7286	A2R2I3A1	A2R2I3A1	430		100	40413		105	209		53	63												12539	16310		4238	7326												1.72	2.24		0.58	1.01
ENSG00000085063.17	CD59	chr11	33703010	33736479	7724	I3		3	5	37.5	240	400				3								5								240								400								0.03
ENSG00000085117.12	CD82	chr11	44564427	44620358	2212	A2R2I3R1	A2R2I3R1	184	3	98.4	16607	239	61	93		10		20						1		2			7305	6989		795		1518						80		159			3.3	3.16		0.36
ENSG00000085185.15	BCORL1	chrX	129981107	130058083	7127	A2R2I3A1	A2R2I3A1	417		100	39438		97	202		35	83												11631	15121		2784	9902												1.63	2.12		0.39	1.39
ENSG00000085224.23	ATRX	chrX	77504880	77786233	11165	A2R2I3A1R1	A2R2I3A1R1	1094		100	98849		241	455		77	139	182											28898	33868		6127	16315	13641											2.59	3.03		0.55	1.46
ENSG00000085231.14	AK6	chr5	69350984	69370013	1626	I3	I3	3	1	75	224	80				3								1								224								80								0.14
ENSG00000085265.11	FCN1	chr9	134903232	134917912	7588	A2I3	I3	11		100	903		1			10													103			800													0.01			0.11
ENSG00000085274.16	MYNN	chr3	169773396	169789716	4969	I3	I3	9	5	64.29	713	400				9								5								713								400								0.14
ENSG00000085276.19	MECOM	chr3	169083499	169663775	5732	A2R2I3A1R1I2	A2R2I3A1R1I2	590		100	52984		107	226		28	82	87		60									12840	16874		2231	9648	6591		4800									2.24	2.94		0.39	1.68
ENSG00000085365.18	SCAMP1	chr5	78360611	78480739	6143	I3	I3	9		100	709					9																709																0.12
ENSG00000085377.15	PREP	chr6	105273218	105454062	7250	I3	I3	18		100	1425					18																1425																0.2
ENSG00000085382.12	HACE1	chr6	104728094	104859919	5318	I3	I3	27		100	2104					27																2104																0.4
ENSG00000085415.16	SEH1L	chr18	12947133	12987536	5206	I3	I3	9	1	90	715	80				9								1								715								80								0.14
ENSG00000085433.16	WDR47	chr1	108970214	109042113	4240	I3	I3	20		100	1597					20																1597																0.38
ENSG00000085449.15	WDFY1	chr2	223855716	223945357	4607	I3	I3	2	10	16.67	160	779				2								10								160								779								0.03
ENSG00000085465.13	OVGP1	chr1	111414319	111427735	2196	I3	I3	13		100	1038					13																1038																0.47
ENSG00000085491.17	SLC25A24	chr1	108134043	108200849	4249	I3	I3	11	2	84.61	869	160				11								2								869								160								0.2
ENSG00000085511.20	MAP3K4	chr6	160991727	161117385	5500	I3	I3	39	2	95.12	3110	160				39								2								3110								160								0.57
ENSG00000085514.16	PILRA	chr7	100367530	100400096	1271	I3	I3	6	1	85.71	475	80				6								1								475								80								0.37
ENSG00000085552.17	IGSF9	chr1	159927039	159945613	4205	I3	I3	33		100	2619					33																2619																0.62
ENSG00000085563.15	ABCB1	chr7	87503017	87713323	5205	A2R2R3I3A1	A2R2R3I3A1	495	2	99.6	43061	164	80	159	180	33	43					1	1						9600	12112	13717	2616	5016					82	82						1.84	2.33	2.64	0.5	0.96
ENSG00000085644.14	ZNF213	chr16	3129777	3142804	5889	I3	I3	14		100	1120					14																1120																0.19
ENSG00000085662.14	AKR1B1	chr7	134442356	134459284	1930	I3	I3	18		100	1376					18																1376																0.71
ENSG00000085719.13	CPNE3	chr8	86514435	86561498	4857	I3	I3	17		100	1321					17																1321																0.27
ENSG00000085721.13	RRN3	chr16	15060033	15094311	3706	I3	I3	14	14	50	1097	1119				14								14								1097								1119								0.3
ENSG00000085733.16	CTTN	chr11	70398404	70436584	3272	I3	I3	23		100	1809					23																1809																0.55
ENSG00000085741.13	WNT11	chr11	76186325	76210736	1900	A2R2I3	A2R2I3	101	1	99.02	9357	80	38	55		8								1					4532	4185		640								80					2.39	2.2		0.34
ENSG00000085760.15	MTIF2	chr2	55236595	55269347	2536	I3	I3	16		100	1280					16																1280																0.5
ENSG00000085788.14	DDHD2	chr8	38225218	38275558	4682	I3A1	I3	21	2	91.3	1651	240				21									2							1651									240							0.35
ENSG00000085831.15	TTC39A	chr1	51287258	51345116	6287	I3	I3	20		100	1550					20																1550																0.25
ENSG00000085832.17	EPS15	chr1	51354263	51519266	5163	A2R2I3A1R1I2	A2R2I3A1R1I2	484		100	43912		106	180		27	65	51		55									12666	13364		2117	7576	3801		4388									2.45	2.59		0.41	1.47
ENSG00000085840.13	ORC1	chr1	52372829	52404423	3121	I3	I3	18		100	1425					18																1425																0.46
ENSG00000085871.9	MGST2	chr4	139665768	139740745	1780	I3	I3	5	2	71.43	392	160				5								2								392								160								0.22
ENSG00000085872.15	CHERP	chr19	16517894	16542437	4084	I3	I3	24	4	85.71	1902	320				24								4								1902								320								0.47
ENSG00000085978.22	ATG16L1	chr2	233210051	233295674	4208	I3	I3	19		100	1488					19																1488																0.35
ENSG00000085982.14	USP40	chr2	233475520	233566782	5695	I3	I3	37		100	2893					37																2893																0.51
ENSG00000085998.14	POMGNT1	chr1	46188682	46220305	3480	A2R2I3	A2R2I3	280	3	98.94	26124	240	110	141		29								3					13131	10694		2299								240					3.77	3.07		0.66
ENSG00000085999.13	RAD54L	chr1	46246461	46278480	3114	A2R2I3R1	A2R2I3R1	199	15	92.99	17617	1211	57	95		15		32						6		9			6821	7225		1170		2401						480		731			2.19	2.32		0.38
ENSG00000086015.22	MAST2	chr1	45786987	46036122	5737	I3	I3	42	2	95.45	3327	160				42								2								3327								160								0.58
ENSG00000086061.16	DNAJA1	chr9	33025273	33039907	2319	I3	I3	11		100	864					11																864																0.37
ENSG00000086062.13	B4GALT1	chr9	33104082	33167356	4176	I3	I3	13		100	1028					13																1028																0.25
ENSG00000086065.14	CHMP5	chr9	33264879	33282070	1957	I3	I3	7	1	87.5	541	80				7								1								541								80								0.28
ENSG00000086102.19	NFX1	chr9	33290512	33371157	4599	I3	I3	30		100	2370					30																2370																0.52
ENSG00000086159.13	AQP6	chr12	49967194	49977139	5129	I3	I3	6	1	85.71	480	80				6								1								480								80								0.09
ENSG00000086189.10	DIMT1	chr5	62347284	62403939	3507	I3	I3	10	3	76.92	762	240				10								3								762								240								0.22
ENSG00000086200.17	IPO11	chr5	62403972	62628582	4365	I3	I3	23	10	69.7	1817	798				23								10								1817								798								0.42
ENSG00000086205.18	FOLH1	chr11	49145092	49208638	4110	I3	I3	16	12	57.14	1257	959				16								12								1257								959								0.31
ENSG00000086232.13	EIF2AK1	chr7	6022247	6059175	4411	I3	I3	21	3	87.5	1680	240				21								3								1680								240								0.38
ENSG00000086288.12	NME8	chr7	37848597	37900397	2308	I3	I3	14		100	1084					14																1084																0.47
ENSG00000086289.12	EPDR1	chr7	37683843	37951936	2515	I3	I3	10		100	794					10																794																0.32
ENSG00000086300.16	SNX10	chr7	26291862	26374383	2665	I3	I3	5	2	71.43	400	160				5								2								400								160								0.15
ENSG00000086475.15	SEPHS1	chr10	13317428	13348298	3265	I3	I3	10		100	783					10																783																0.24
ENSG00000086504.17	MRPL28	chr16	366969	371289	2229	I3	I3	8		100	640					8																640																0.29
ENSG00000086506.3	HBQ1	chr16	180459	181179	528	I3	I3	4		100	320					4																320																0.61
ENSG00000086544.3	ITPKC	chr19	40717112	40740860	3376	I3	I3	16	1	94.12	1276	80				16								1								1276								80								0.38
ENSG00000086548.9	CEACAM6	chr19	41750977	41772211	2594	I3	I3	9		100	712					9																712																0.27
ENSG00000086570.12	FAT2	chr5	151504093	151568944	14534	I3	I3	88	4	95.65	7037	320				88								4								7037								320								0.48
ENSG00000086589.12	RBM22	chr5	150690792	150701077	2299	I3	I3	14		100	1108					14																1108																0.48
ENSG00000086598.11	TMED2	chr12	123584533	123598582	2544	I3	I3	3	1	75	240	80				3								1								240								80								0.09
ENSG00000086619.14	ERO1B	chr1	236215101	236281958	4994	I3	I3	14		100	1099					14																1099																0.22
ENSG00000086666.19	ZFAND6	chr15	80059568	80138393	2594	I3	I3	7		100	553					7																553																0.21
ENSG00000086696.11	HSD17B2	chr16	82035004	82098534	7925	I3	I3	8	2	80	640	160				8								2								640								160								0.08
ENSG00000086712.13	TXLNG	chrX	16786432	16844519	4362	A2R2I3	I3	58		100	4865		11	34		13													1320	2510		1035													0.3	0.58		0.24
ENSG00000086717.18	PPEF1	chrX	18675909	18827921	2890	I3	I3	15		100	1184					15																1184																0.41
ENSG00000086730.17	LAT2	chr7	74199652	74229834	2453	I3	I3	4		100	305					4																305																0.12
ENSG00000086758.16	HUWE1	chrX	53532096	53686728	14796	A2R2I3A1	A2R2I3A1	853		100	79502		183	423		110	137												21924	33002		8699	15877												1.48	2.23		0.59	1.07
ENSG00000086827.9	ZW10	chr11	113733187	113773735	2873	I3	I3	19		100	1514					19																1514																0.53
ENSG00000086848.15	ALG9	chr11	111782195	111871581	6158	I3	I3	8	12	40	626	947				8								12								626								947								0.1
ENSG00000086967.10	MYBPC2	chr19	50432892	50466321	3604	I3	I3	24		100	1920					24																1920																0.53
ENSG00000086991.13	NOX4	chr11	89324353	89498187	4269	I3	I3	17	3	85	1342	216				17								3								1342								216								0.31
ENSG00000087008.16	ACOX3	chr4	8366282	8440723	2872	I3	I3	18		100	1430					18																1430																0.5
ENSG00000087053.20	MTMR2	chr11	95821766	95925315	7939	A2R2I3	I3	51	5	91.07	4250	400	7	18		26								5					840	1349		2061								400					0.11	0.17		0.26
ENSG00000087074.8	PPP1R15A	chr19	48872421	48876058	2350	I3	I3	12		100	955					12																955																0.41
ENSG00000087076.9	HSD17B14	chr19	48813018	48836510	1050	I3	I3	9		100	704					9																704																0.67
ENSG00000087077.14	TRIP6	chr7	100867387	100873454	1750	I3	I3	16		100	1267					16																1267																0.72
ENSG00000087085.16	ACHE	chr7	100889994	100896974	2956	I3	I3	24		100	1920					24																1920																0.65
ENSG00000087086.15	FTL	chr19	48965309	48966879	871	R2I3	R2I3	29	3	90.62	2131	239		23		6						3								1652		479						239								1.9		0.55
ENSG00000087087.20	SRRT	chr7	100875103	100888664	2990	I3	I3	20		100	1591					20																1591																0.53
ENSG00000087088.20	BAX	chr19	48954815	48961798	1358	A2R2I3R1	A2R2I3R1	151		100	13740		56	66		9		20											6669	4846		720		1505											4.91	3.57		0.53
ENSG00000087095.13	NLK	chr17	28041737	28196381	3526	I3	I3	13		100	1029					13																1029																0.29
ENSG00000087111.21	PIGS	chr17	28553383	28571794	3088	A2R2I3R1	A2R2I3R1	328		100	30023		115	151		21		41											13785	11401		1680		3157											4.46	3.69		0.54
ENSG00000087116.16	ADAMTS2	chr5	179110853	179345461	6783	I3	I3	31		100	2470					31																2470																0.36
ENSG00000087128.10	TMPRSS11E	chr4	68447463	68497604	2122	I3	I3	10		100	777					10																777																0.37
ENSG00000087152.15	ATXN7L3	chr17	44191805	44200113	3811	I3	I3	10		100	762					10																762																0.2
ENSG00000087157.19	PGS1	chr17	78378649	78425114	3062	I3	I3	13		100	1023					13																1023																0.33
ENSG00000087191.13	PSMC5	chr17	63827152	63832026	2586	I3	I3	12	3	80	948	240				12								3								948								240								0.37
ENSG00000087206.17	UIMC1	chr5	176905005	177022633	2574	I3	I3	20		100	1565					20																1565																0.61
ENSG00000087237.12	CETP	chr16	56961923	56983845	1786	I3	I3	14		100	1070					14																1070																0.6
ENSG00000087245.13	MMP2	chr16	55389700	55506691	3514	A2R2I3A1	A2R2I3A1	220	6	97.35	21067	562	56	108		14	42				1	3		1	1				6718	8259		1120	4970				120	242		80	120				1.91	2.35		0.32	1.41
ENSG00000087250.9	MT3	chr16	56589074	56591088	1550	I3	I3	6		100	477					6																477																0.31
ENSG00000087253.13	LPCAT2	chr16	55509072	55586666	5313	I3	I3	13	1	92.86	1014	80				13								1								1014								80								0.19
ENSG00000087258.16	GNAO1	chr16	56191390	56357444	5767	I3	I3	9	2	81.82	720	160				9								2								720								160								0.12
ENSG00000087263.17	OGFOD1	chr16	56451521	56479104	4587	I3	I3	13	1	92.86	1026	80				13								1								1026								80								0.22
ENSG00000087266.17	SH3BP2	chr4	2793071	2841098	9211	I3	I3	35		100	2748					35																2748																0.3
ENSG00000087269.16	NOP14	chr4	2937933	2963406	3556	I3	I3	21	3	87.5	1677	240				21								3								1677								240								0.47
ENSG00000087274.17	ADD1	chr4	2843857	2930076	5179	I3	I3	22		100	1760					22																1760																0.34
ENSG00000087299.12	L2HGDH	chr14	50237563	50312229	6095	I3	I3	14		100	1098					14																1098																0.18
ENSG00000087301.9	TXNDC16	chr14	52430596	52552522	4557	I3	I3	23		100	1791					23																1791																0.39
ENSG00000087302.9	RTRAF	chr14	51989514	52010694	7007	I3	I3	10	3	76.92	771	240				10								3								771								240								0.11
ENSG00000087303.18	NID2	chr14	52004803	52069228	4870	I3	I3	31	3	91.18	2476	240				31								3								2476								240								0.51
ENSG00000087338.5	GMCL1	chr2	69829660	69881384	4161	I3	I3	13	2	86.67	1019	160				13								2								1019								160								0.24
ENSG00000087365.16	SF3B2	chr11	66050729	66069308	3932	A2R2I3R1	A2R2I3R1	414	1	99.76	36581	80	122	215		25		52						1					14593	16113		1983		3892						80					3.71	4.1		0.5
ENSG00000087448.11	KLHL42	chr12	27780048	27803040	6490	I3	I3	8	4	66.67	640	320				8								4								640								320								0.1
ENSG00000087460.27	GNAS	chr20	58839718	58911192	4029	A2R2I3A1R1	A2R2I3A1R1	729	39	94.92	68050	3439	192	292		52	112	81						8	11	20			23013	21491		4160	13244	6142						640	1320	1479			5.71	5.33		1.03	3.29
ENSG00000087470.18	DNM1L	chr12	32679200	32745650	4514	A2I3	I3	29	1	96.67	2322	80	1			28								1					99			2223								80					0.02			0.49
ENSG00000087494.16	PTHLH	chr12	27958084	27972733	1891	I3	I3	8	3	72.73	638	240				8								3								638								240								0.34
ENSG00000087495.17	PHACTR3	chr20	59577509	59847711	2736	I3	I3	15		100	1197					15																1197																0.44
ENSG00000087502.18	ERGIC2	chr12	29337352	29381189	5033	I3	I3	12		100	942					12																942																0.19
ENSG00000087510.7	TFAP2C	chr20	56629306	56639283	2862	I3	I3	11		100	865					11																865																0.3
ENSG00000087586.18	AURKA	chr20	56369389	56392337	2248	A2R2R3I3A1R1	A2R2R3I3A1R1	275	2	99.28	24373	162	63	73	83	10	24	22				1	1						7552	5419	6145	799	2798	1660				81	81						3.36	2.41	2.73	0.36	1.24
ENSG00000087589.16	CASS4	chr20	56412112	56460387	2888	I3	I3	16		100	1280					16																1280																0.44
ENSG00000087842.11	PIR	chrX	15384799	15493564	1539	A2R2I3	A2R2I3	111		100	9939		39	62		10													4664	4496		779													3.03	2.92		0.51
ENSG00000087884.14	AAMDC	chr11	77821109	77918432	726	I3	I3	7	1	87.5	553	80				7								1								553								80								0.76
ENSG00000087903.13	RFX2	chr19	5993164	6199572	3959	I3	I3	19	1	95	1518	80				19								1								1518								80								0.38
ENSG00000087995.16	METTL2A	chr17	62423875	62453385	5799	I3	I3	8	4	66.67	609	320				8								4								609								320								0.11
ENSG00000088002.12	SULT2B1	chr19	48552172	48599425	1447	I3	I3	10	1	90.91	794	80				10								1								794								80								0.55
ENSG00000088035.18	ALG6	chr1	63367575	63438553	3325	I3	I3	19		100	1515					19																1515																0.46
ENSG00000088038.19	CNOT3	chr19	54137749	54155681	4537	I3	I3	24	1	96	1913	80				24								1								1913								80								0.42
ENSG00000088053.11	GP6	chr19	55013705	55038264	2268	I3	I3	21	2	91.3	1672	160				21								2								1672								160								0.74
ENSG00000088179.9	PTPN4	chr2	119759922	119984899	11090	I3	I3	22		100	1750					22																1750																0.16
ENSG00000088205.13	DDX18	chr2	117814691	117832377	5674	I3	I3	19		100	1510					19																1510																0.27
ENSG00000088247.17	KHSRP	chr19	6413348	6424794	2993	I3	I3	28		100	2186					28																2186																0.73
ENSG00000088256.9	GNA11	chr19	3094362	3123999	4190	A2R2R3I3A1R1	A2R2R3I3A1R1	448	7	98.46	38385	758	71	150	166	7	41	13						1	5	1			8520	11125	12295	549	4903	993						80	600	78			2.03	2.66	2.93	0.13	1.17
ENSG00000088280.19	ASAP3	chr1	23428563	23484568	4051	I3	I3	26		100	2049					26																2049																0.51
ENSG00000088298.13	EDEM2	chr20	35115364	35147336	1884	I3	I3	13		100	1037					13																1037																0.55
ENSG00000088305.18	DNMT3B	chr20	32762385	32809356	4336	A2R2R3I3A1R1	A2R2R3I3A1R1	459		100	39404		79	126	144	22	42	46											9381	9392	10684	1701	4872	3374											2.16	2.17	2.46	0.39	1.12
ENSG00000088320.4	REM1	chr20	31475288	31484895	1660	I3	I3	7		100	560					7																560																0.34
ENSG00000088325.16	TPX2	chr20	31739271	31801805	3605	A2R2I3A1	A2R2I3A1	222		100	21084		73	98		19	32												8669	7207		1509	3699												2.4	2		0.42	1.03
ENSG00000088340.17	FER1L4	chr20	35558737	35607562	5998	I3	I3	25		100	1997					25																1997																0.33
ENSG00000088356.6	PDRG1	chr20	31944337	31952046	1957	I3	I3	5		100	394					5																394																0.2
ENSG00000088367.23	EPB41L1	chr20	36091504	36232799	8418	I3	I3	31		100	2441					31																2441																0.29
ENSG00000088386.17	SLC15A1	chr13	98683801	98752672	3124	I3	I3	21		100	1680					21																1680																0.54
ENSG00000088387.19	DOCK9	chr13	98793429	99086625	11831	I3	I3	57		100	4501					57																4501																0.38
ENSG00000088448.14	ANKRD10	chr13	110878540	110915069	2495	I3	I3	12		100	960					12																960																0.38
ENSG00000088451.11	TGDS	chr13	94574054	94596242	1797	I3	I3	11		100	853					11																853																0.47
ENSG00000088538.13	DOCK3	chr3	50674927	51384198	9069	A2R2R3I3R1	A2R2R3I3R1	694		100	57311		84	215	242	49		104											10080	16620	18713	3902		7996											1.11	1.83	2.06	0.43
ENSG00000088543.15	C3orf18	chr3	50558025	50571027	2657	I3	I3	11		100	880					11																880																0.33
ENSG00000088682.14	COQ9	chr16	57447425	57461270	1827	I3	I3	17		100	1358					17																1358																0.74
ENSG00000088726.16	TMEM40	chr3	12733528	12769457	2025	I3	I3	9	1	90	667	64				9								1								667								64								0.33
ENSG00000088727.13	KIF9	chr3	47228395	47283451	3311	I3	I3	20	4	83.33	1570	320				20								4								1570								320								0.47
ENSG00000088756.13	ARHGAP28	chr18	6729716	6915716	5858	I3	I3	21	1	95.45	1667	80				21								1								1667								80								0.28
ENSG00000088766.12	CRLS1	chr20	6006093	6040053	3925	I3	I3	6	5	54.54	475	400				6								5								475								400								0.12
ENSG00000088782.5	DEFB127	chr20	157454	159163	530	I3	I3	3		100	224					3																224																0.42
ENSG00000088808.18	PPP1R13B	chr14	103733195	103847575	5500	A2R2R3I3	A2R2R3I3	616		100	53356		145	210	237	24													17311	16025	18100	1920													3.15	2.91	3.29	0.35
ENSG00000088812.18	ATRN	chr20	3471018	3651118	8651	I3	I3	39		100	3092					39																3092																0.36
ENSG00000088826.18	SMOX	chr20	4120980	4187747	2322	I3	I3	12		100	960					12																960																0.41
ENSG00000088827.12	SIGLEC1	chr20	3686970	3707128	6720	I3	I3	45		100	3586					45																3586																0.53
ENSG00000088832.18	FKBP1A	chr20	1368977	1393164	3564	I3	I3	4	3	57.14	315	240				4								3								315								240								0.09
ENSG00000088833.17	NSFL1C	chr20	1442162	1473842	3799	I3	I3	9		100	720					9																720																0.19
ENSG00000088836.14	SLC4A11	chr20	3227417	3239559	3229	I3	I3	31		100	2444					31																2444																0.76
ENSG00000088854.12	C20orf194	chr20	3249305	3407625	6869	I3	I3	33		100	2600					33																2600																0.38
ENSG00000088876.13	ZNF343	chr20	2481817	2524702	3675	I3	I3	11	2	84.61	868	160				11								2								868								160								0.24
ENSG00000088881.21	EBF4	chr20	2692874	2760108	2908	I3	I3	22		100	1724					22																1724																0.59
ENSG00000088882.8	CPXM1	chr20	2794074	2800627	2376	I3	I3	17		100	1358					17																1358																0.57
ENSG00000088888.18	MAVS	chr20	3846799	3876123	11731	I3		12		100	960					12																960																0.08
ENSG00000088899.15	LZTS3	chr20	3162617	3173592	5257	I3	I3	15		100	1200					15																1200																0.23
ENSG00000088926.14	F11	chr4	186266189	186289681	3053	I3	I3	16	2	88.89	1239	160				16								2								1239								160								0.41
ENSG00000088930.8	XRN2	chr20	21303331	21389825	3408	I3	I3	24		100	1877					24																1877																0.55
ENSG00000088970.16	KIZ	chr20	21125983	21246622	3856	I3	I3	19		100	1480					19																1480																0.38
ENSG00000088986.11	DYNLL1	chr12	120469850	120498493	1376	I3	I3	3		100	240					3																240																0.17
ENSG00000088992.18	TESC	chr12	117038923	117099479	1057	I3	I3	9		100	690					9																690																0.65
ENSG00000089006.17	SNX5	chr20	17941597	17968980	3931	I3	I3	13	2	86.67	1038	160				13								2								1038								160								0.26
ENSG00000089009.15	RPL6	chr12	112405190	112418838	2008	I3	I3	4	3	57.14	320	240				4								3								320								240								0.16
ENSG00000089012.14	SIRPG	chr20	1629152	1657779	1732	I3	I3	7	2	77.78	557	160				7								2								557								160								0.32
ENSG00000089022.14	MAPKAPK5	chr12	111842228	111902222	11083	I3	I3	14	11	56	1116	880				14								11								1116								880								0.1
ENSG00000089041.17	P2RX7	chr12	121132819	121188032	5113	I3	I3	16		100	1263					16																1263																0.25
ENSG00000089048.14	ESF1	chr20	13714322	13784886	3216	I3	I3	19		100	1507					19																1507																0.47
ENSG00000089050.16	RBBP9	chr20	18486540	18497225	3843	I3	I3	5		100	400					5																400																0.1
ENSG00000089053.13	ANAPC5	chr12	121308245	121399896	6149	A2R2I3R1	A2R2I3R1	497		100	45060		167	262		22		46											19973	19779		1748		3560											3.25	3.22		0.28
ENSG00000089057.15	SLC23A2	chr20	4852356	5010293	6962	I3	I3	16		100	1273					16																1273																0.18
ENSG00000089060.11	SLC8B1	chr12	113298759	113359493	3289	I3	I3	16		100	1225					16																1225																0.37
ENSG00000089063.15	TMEM230	chr20	5068232	5113103	1735	A2R2I3	A2R2I3	198	1	99.5	19878	80	113	79		6								1					13530	5868		480								80					7.8	3.38		0.28
ENSG00000089091.16	DZANK1	chr20	18383367	18467281	3739	I3	I3	25		100	1987					25																1987																0.53
ENSG00000089094.19	KDM2B	chr12	121429096	121581023	6676	A2R2I3	A2R2I3	507	4	99.22	46974	320	198	273		36								4					23746	20361		2867								320					3.56	3.05		0.43
ENSG00000089101.19	CFAP61	chr20	20052514	20360703	4098	I3	I3	32	1	96.97	2537	80				32								1								2537								80								0.62
ENSG00000089116.4	LHX5	chr12	113462033	113472280	2739	I3	I3	11		100	880					11																880																0.32
ENSG00000089123.16	TASP1	chr20	13389392	13638932	2342	I3	I3	15		100	1180					15																1180																0.5
ENSG00000089127.14	OAS1	chr12	112906783	112933222	2416	I3	I3	12		100	960					12																960																0.4
ENSG00000089154.11	GCN1	chr12	120127202	120194715	8681	I3	I3	63		100	5005					63																5005																0.58
ENSG00000089157.16	RPLP0	chr12	120196699	120201235	2591	I3	I3	5	4	55.55	400	320				5								4								400								320								0.15
ENSG00000089159.16	PXN	chr12	120210439	120265771	5457	I3	I3	25	5	83.33	2000	400				25								5								2000								400								0.37
ENSG00000089163.4	SIRT4	chr12	120302316	120313249	1217	I3	I3	6		100	480					6																480																0.39
ENSG00000089169.15	RPH3A	chr12	112570380	112898881	5188	I3	I3	20		100	1580					20																1580																0.3
ENSG00000089177.19	KIF16B	chr20	16272104	16573448	5276	I3	I3	33		100	2609					33																2609																0.49
ENSG00000089195.15	TRMT6	chr20	5937228	5950558	3025	I3	I3	13		100	1040					13																1040																0.34
ENSG00000089199.10	CHGB	chr20	5911510	5925353	2462	A2I3	I3	16		100	1273		1			15													104			1169													0.04			0.47
ENSG00000089220.5	PEBP1	chr12	118136124	118145584	1431	I3	I3	7		100	560					7																560																0.39
ENSG00000089225.20	TBX5	chr12	114353911	114408442	3825	I3	I3	16		100	1279					16																1279																0.33
ENSG00000089234.16	BRAP	chr12	111642146	111685956	3996	I3	I3	14		100	1116					14																1116																0.28
ENSG00000089248.7	ERP29	chr12	112013348	112023449	1698	I3	I3	7		100	558					7																558																0.33
ENSG00000089250.19	NOS1	chr12	117208142	117452170	12283	I3	I3	34		100	2693					34																2693																0.22
ENSG00000089280.19	FUS	chr16	31180138	31191605	4920	A2R2I3A1R1I2	A2R2I3A1R1I2	378	9	97.67	33903	873	105	169		25	22	27		30				2	4	3			12546	12369		1960	2615	2029		2384				160	480	233			2.55	2.51		0.4	0.53
ENSG00000089289.16	IGBP1	chrX	70133447	70166324	1862	I3	I3	7		100	560					7																560																0.3
ENSG00000089327.15	FXYD5	chr19	35154730	35169881	1580	I3	I3	7		100	538					7																538																0.34
ENSG00000089335.21	ZNF302	chr19	34677639	34686397	3839	I3	I3	11	1	91.67	880	80				11								1								880								80								0.23
ENSG00000089351.14	GRAMD1A	chr19	34994784	35026471	2825	I3	I3	24		100	1909					24																1909																0.68
ENSG00000089356.18	FXYD3	chr19	35115879	35124324	1467	I3	I3	6	1	85.71	459	80				6								1								459								80								0.31
ENSG00000089472.16	HEPH	chrX	66162549	66268867	6013	A2R2R3I3	A2R2R3I3	506		100	42970		92	180	205	29													11023	13862	15765	2320													1.83	2.31	2.62	0.39
ENSG00000089486.17	CDIP1	chr16	4510669	4538828	3009	I3	I3	7		100	549					7																549																0.18
ENSG00000089505.18	CMTM1	chr16	66566393	66579137	1070	I3	I3	4	3	57.14	305	240				4								3								305								240								0.29
ENSG00000089558.9	KCNH4	chr17	42156891	42181142	3788	I3	I3	26		100	2073					26																2073																0.55
ENSG00000089597.18	GANAB	chr11	62624826	62646726	3906	A2R2I3	A2R2I3	266		100	25071		110	128		28													13135	9725		2211													3.36	2.49		0.57
ENSG00000089639.11	GMIP	chr19	19629476	19643657	3528	I3	I3	27		100	2116					27																2116																0.6
ENSG00000089682.16	RBM41	chrX	107064420	107118823	3315	I3	I3	11		100	875					11																875																0.26
ENSG00000089685.15	BIRC5	chr17	78214186	78225636	2711	A2R2I3A1R1	A2R2I3A1R1	217		100	20971		69	95		7	36	10											8274	7123		555	4271	748											3.05	2.63		0.2	1.58
ENSG00000089692.9	LAG3	chr12	6772512	6778455	2587	I3	I3	18		100	1440					18																1440																0.56
ENSG00000089693.11	MLF2	chr12	6747996	6767475	1555	I3	I3	8		100	640					8																640																0.41
ENSG00000089723.10	OTUB2	chr14	94026340	94048930	3911	I3	I3	7		100	560					7																560																0.14
ENSG00000089737.17	DDX24	chr14	94048287	94081212	5573	I3	I3	17		100	1358					17																1358																0.24
ENSG00000089775.12	ZBTB25	chr14	64449106	64505213	10365	I3A1		12	1	92.31	1000	120				11	1								1							880	120								120							0.08	0.01
ENSG00000089818.18	NECAP1	chr12	8076939	8097881	5166	I3	I3	6	3	66.67	480	240				6								3								480								240								0.09
ENSG00000089820.16	ARHGAP4	chrX	153907367	153934999	3372	I3	I3	32	3	91.43	2507	230				32								3								2507								230								0.74
ENSG00000089847.12	ANKRD24	chr19	4183354	4224814	4026	I3	I3	36		100	2840					36																2840																0.71
ENSG00000089876.12	DHX32	chr10	125836337	125896436	3050	I3	I3	13	1	92.86	1040	80				13								1								1040								80								0.34
ENSG00000089902.10	RCOR1	chr14	102592649	102730561	5751	A2R2R3I3I2	A2R2R3I3I2	428		100	35344		68	151	169	14				26									8140	11331	12682	1111				2080									1.42	1.97	2.21	0.19
ENSG00000089916.18	GPATCH2L	chr14	76151916	76254342	14021	I3		16		100	1262					16																1262																0.09
ENSG00000090006.18	LTBP4	chr19	40592883	40629818	5032	A2R2I3R1	A2R2I3R1	496		100	43782		140	196		52		108											16708	14850		4121		8103											3.32	2.95		0.82
ENSG00000090013.11	BLVRB	chr19	40447765	40465764	1392	I3	I3	5		100	400					5																400																0.29
ENSG00000090020.11	SLC9A1	chr1	27098809	27166981	4737	I3	I3	19		100	1512					19																1512																0.32
ENSG00000090054.15	SPTLC1	chr9	92000087	92115413	2982	I3	I3	12	2	85.71	929	160				12								2								929								160								0.31
ENSG00000090060.18	PAPOLA	chr14	96501433	96567111	4519	I3	I3	26		100	2056					26																2056																0.45
ENSG00000090061.17	CCNK	chr14	99481169	99535044	5627	I3	I3	4	16	20	320	1280				4								16								320								1280								0.06
ENSG00000090097.22	PCBP4	chr3	51957454	51974016	2599	I3	I3	10		100	785					10																785																0.3
ENSG00000090104.12	RGS1	chr1	192575763	192580024	2653	I3	I3	7		100	551					7																551																0.21
ENSG00000090238.12	YPEL3	chr16	30092314	30096915	1941	I3	I3	6		100	464					6																464																0.24
ENSG00000090263.16	MRPS33	chr7	141002610	141015228	4210	I3		3		100	240					3																240																0.06
ENSG00000090266.13	NDUFB2	chr7	140690777	140722790	1666	I3A1	I3A1	6	14	30	457	1640				6								1	13							457								80	1560							0.27
ENSG00000090273.14	NUDC	chr1	26900238	26946871	1792	I3	I3	14	1	93.33	1081	80				14								1								1081								80								0.6
ENSG00000090316.16	MAEA	chr4	1289887	1340147	5371	I3	I3	15		100	1188					15																1188																0.22
ENSG00000090339.9	ICAM1	chr19	10271093	10286615	2967	A2R2I3A1	A2R2I3A1	172	7	96.09	16477	840	54	80		14	24								7				6455	6069		1114	2839								840				2.18	2.05		0.38	0.96
ENSG00000090372.15	STRN4	chr19	46719511	46746994	3628	I3	I3	20	1	95.24	1594	80				20								1								1594								80								0.44
ENSG00000090376.11	IRAK3	chr12	66189195	66254622	8328	I3	I3	16		100	1264					16																1264																0.15
ENSG00000090382.7	LYZ	chr12	69348381	69354234	1490	A2I3	I3	7		100	575		1			6													108			467													0.07			0.31
ENSG00000090402.8	SI	chr3	164978898	165078496	6012	I3	I3	39		100	3093					39																3093																0.51
ENSG00000090432.7	MUL1	chr1	20499448	20508151	2428	I3	I3	7		100	560					7																560																0.23
ENSG00000090447.12	TFAP4	chr16	4257186	4273075	6491	I3	I3	10		100	788					10																788																0.12
ENSG00000090470.15	PDCD7	chr15	65117379	65133808	2823	I3	I3	15		100	1200					15																1200																0.43
ENSG00000090487.11	SPG21	chr15	64963022	64990310	2059	I3	I3	12		100	934					12																934																0.45
ENSG00000090512.12	FETUB	chr3	186635969	186653141	1721	I3	I3	8	1	88.89	640	80				8								1								640								80								0.37
ENSG00000090520.11	DNAJB11	chr3	186567403	186585800	4079	I3	I3	7	3	70	549	240				7								3								549								240								0.13
ENSG00000090530.10	P3H2	chr3	189956728	190122437	3477	I3	I3	23		100	1814					23																1814																0.52
ENSG00000090534.20	THPO	chr3	184371935	184381968	2186	I3	I3	11	2	84.61	880	160				11								2								880								160								0.4
ENSG00000090539.15	CHRD	chr3	184380073	184390736	4719	I3	I3	30	2	93.75	2388	160				30								2								2388								160								0.51
ENSG00000090554.13	FLT3LG	chr19	49474207	49486231	1301	R2I3I2	R2I3I2	45	44	50.56	3378	3404		38		2				5		23		5				16		2830		148				400		1737		387				1280		2.18		0.11
ENSG00000090565.17	RAB11FIP3	chr16	425649	523011	4801	I3	I3	24		100	1920					24																1920																0.4
ENSG00000090581.10	GNPTG	chr16	1351931	1364113	2400	A2I3	I3	25		100	1982		1			24													97			1885													0.04			0.79
ENSG00000090612.22	ZNF268	chr12	133181409	133214832	13390	I3	I3	17	6	73.91	1360	480				17								6								1360								480								0.1
ENSG00000090615.15	GOLGA3	chr12	132768914	132829078	9414	I3	I3	37		100	2960					37																2960																0.31
ENSG00000090621.15	PABPC4	chr1	39560709	39576790	7336	A2I3	I3	19	1	95	1543	80	1			18								1					103			1440								80					0.01			0.2
ENSG00000090659.18	CD209	chr19	7739993	7747564	4284	I3	I3	6	5	54.54	465	400				6								5								465								400								0.11
ENSG00000090661.12	CERS4	chr19	8206736	8262421	2401	I3	I3	10		100	777					10																777																0.32
ENSG00000090674.16	MCOLN1	chr19	7522624	7534009	2253	I3	I3	26	1	96.3	2063	80				26								1								2063								80								0.92
ENSG00000090686.16	USP48	chr1	21678298	21783606	4419	I3	I3	29		100	2299					29																2299																0.52
ENSG00000090776.6	EFNB1	chrX	68829021	68842160	3303	I3	I3	11		100	867					11																867																0.26
ENSG00000090857.14	PDPR	chr16	70114332	70162537	8549	I3	I3	14	16	46.67	1114	1264				14								16								1114								1264								0.13
ENSG00000090861.17	AARS1	chr16	70251983	70289707	6004	I3	I3	38		100	3008					38																3008																0.5
ENSG00000090863.12	GLG1	chr16	74447427	74607144	9287	I3	I3	33		100	2625					33																2625																0.28
ENSG00000090889.12	KIF4A	chrX	70290104	70420886	4388	I3	I3	30		100	2384					30																2384																0.54
ENSG00000090905.19	TNRC6A	chr16	24610209	24827632	8491	I3	I3	44		100	3502					44																3502																0.41
ENSG00000090924.15	PLEKHG2	chr19	39412669	39428415	8048	I3	I3	28		100	2229					28																2229																0.28
ENSG00000090932.11	DLL3	chr19	39498895	39508481	2332	A2R2R3I3	A2R2R3I3	208		100	17265		33	69	79	27													3960	5211	5934	2160													1.7	2.23	2.54	0.93
ENSG00000090971.5	NAT14	chr19	55485188	55487568	1350	I3	I3	7		100	560					7																560																0.41
ENSG00000090975.13	PITPNM2	chr12	122983480	123150015	6785	I3	I3	39		100	3069					39																3069																0.45
ENSG00000090989.18	EXOC1	chr4	55853648	55905086	3592	I3	I3	20	2	90.91	1579	160				20								2								1579								160								0.44
ENSG00000091009.8	RBM27	chr5	146203605	146289223	6537	I3	I3	3	21	12.5	240	1666				3								21								240								1666								0.04
ENSG00000091010.6	POU4F3	chr5	146338839	146341728	2575	I3	I3	11	1	91.67	880	80				11								1								880								80								0.34
ENSG00000091039.17	OSBPL8	chr12	76351797	76559809	7239	I3	I3	25		100	1993					25																1993																0.28
ENSG00000091073.19	DTX2	chr7	76461676	76505995	2769	I3	I3	16	7	69.56	1280	560				16								7								1280								560								0.46
ENSG00000091106.19	NLRC4	chr2	32224453	32265732	3416	I3	I3	21		100	1675					21																1675																0.49
ENSG00000091127.14	PUS7	chr7	105439661	105522271	3525	I3	I3	16		100	1263					16																1263																0.36
ENSG00000091128.13	LAMB4	chr7	108023548	108130361	5861	I3	I3	43		100	3418					43																3418																0.58
ENSG00000091129.21	NRCAM	chr7	108147623	108456717	6701	I3	I3	32		100	2535					32																2535																0.38
ENSG00000091136.15	LAMB1	chr7	107923799	108003213	6737	I3	I3	49	1	98	3902	80				49								1								3902								80								0.58
ENSG00000091137.14	SLC26A4	chr7	107660828	107717809	4737	I3	I3	17	1	94.44	1299	80				17								1								1299								80								0.27
ENSG00000091138.13	SLC26A3	chr7	107765467	107803225	2882	I3	I3	20		100	1534					20																1534																0.53
ENSG00000091140.14	DLD	chr7	107891162	107931730	3537	I3	I3	18	1	94.74	1381	80				18								1								1381								80								0.39
ENSG00000091157.14	WDR7	chr18	56651343	57029811	7295	I3	I3	38		100	3013					38																3013																0.41
ENSG00000091164.13	TXNL1	chr18	56597209	56651600	6840	I3		8		100	636					8																636																0.09
ENSG00000091181.20	IL5RA	chr3	3066324	3126613	5739	I3	I3	11		100	880					11																880																0.15
ENSG00000091262.16	ABCC6	chr16	16149565	16223522	5140	I3	I3	31	11	73.81	2457	877				31								11								2457								877								0.48
ENSG00000091317.8	CMTM6	chr3	32481312	32502852	3307	I3	I3	4		100	320					4																320																0.1
ENSG00000091409.15	ITGA6	chr2	172427354	172506459	5686	I3	I3	25	2	92.59	1951	160				25								2								1951								160								0.34
ENSG00000091428.18	RAPGEF4	chr2	172735274	173052893	4301	I3	I3	28		100	2211					28																2211																0.51
ENSG00000091436.17	MAP3K20	chr2	173075435	173268015	7179	A2I3	I3	20	2	90.91	1598	160	1			19								2					108			1490								160					0.02			0.21
ENSG00000091482.8	SMPX	chrX	21705978	21758116	885	I3	I3	8		100	619					8																619																0.7
ENSG00000091483.7	FH	chr1	241497603	241519755	1791	A2R2I3A1R1	A2R2I3A1R1	137	1	99.28	12424	76	21	51		14	22	29				1							2501	3964		1100	2607	2252				76							1.4	2.21		0.61	1.46
ENSG00000091490.11	SEL1L3	chr4	25747433	25863760	4543	I3	I3	30		100	2353					30																2353																0.52
ENSG00000091513.16	TF	chr3	133746040	133796641	20166	I3	I3	23	5	82.14	1840	393				23								5								1840								393								0.09
ENSG00000091527.16	CDV3	chr3	133573686	133590261	3621	I3	I3	8		100	634					8																634																0.18
ENSG00000091536.19	MYO15A	chr17	18108706	18179802	11860	A2I3	I3	124		100	9836		1			123													97			9739													0.01			0.82
ENSG00000091542.9	ALKBH5	chr17	18183078	18209954	3159	I3	I3	11	1	91.67	880	80				11								1								880								80								0.28
ENSG00000091583.11	APOH	chr17	66212033	66256525	1174	I3	I3	9		100	700					9																700																0.6
ENSG00000091592.16	NLRP1	chr17	5499427	5619424	5610	I3	I3	33		100	2637					33																2637																0.47
ENSG00000091622.16	PITPNM3	chr17	6451263	6556555	7149	I3	I3	27		100	2129					27																2129																0.3
ENSG00000091640.8	SPAG7	chr17	4959226	4967817	1668	A2I3	I3	10		100	806		1			9													96			710													0.06			0.43
ENSG00000091651.9	ORC6	chr16	46689643	46698394	1833	I3	I3	21	4	84	1680	313				21								4								1680								313								0.92
ENSG00000091656.19	ZFHX4	chr8	76681239	76867281	13987	I3	I3	66		100	5272					66																5272																0.38
ENSG00000091664.9	SLC17A6	chr11	22338381	22379503	3665	I3	I3	15		100	1200					15																1200																0.33
ENSG00000091704.10	CPA1	chr7	130380339	130388114	1931	I3	I3	13		100	1033					13																1033																0.53
ENSG00000091732.17	ZC3HC1	chr7	130018287	130051451	2164	I3	I3	14		100	1115					14																1115																0.52
ENSG00000091831.24	ESR1	chr6	151656691	152129619	6466	A2R2R3I3A1R1I1I2	A2R2R3I3A1R1I1I2	1010		100	87986		103	254	289	15	147	43	124	35									12360	19208	21776	1200	17474	3312	9861	2795									1.91	2.97	3.37	0.19	2.7
ENSG00000091844.8	RGS17	chr6	153004459	153131282	7932	I3		6		100	480					6																480																0.06
ENSG00000091879.14	ANGPT2	chr8	6499632	6563409	5416	A2I3	I3	16		100	1301		1			15													101			1200													0.02			0.22
ENSG00000091947.10	TMEM101	chr17	44011188	44023946	1830	I3	I3	5		100	400					5																400																0.22
ENSG00000091972.18	CD200	chr3	112332347	112362812	2129	I3	I3	9		100	718					9																718																0.34
ENSG00000091986.16	CCDC80	chr3	112596797	112649530	12301	I3	I3	19		100	1519					19																1519																0.12
ENSG00000092009.10	CMA1	chr14	24505353	24508265	937	I3	I3	6		100	480					6																480																0.51
ENSG00000092010.15	PSME1	chr14	24136163	24138967	1136	I3	I3	10		100	796					10																796																0.7
ENSG00000092020.10	PPP2R3C	chr14	35085467	35122517	1846	I3	I3	12		100	945					12																945																0.51
ENSG00000092036.18	HAUS4	chr14	22946228	22957161	1642	A2R2I3	A2R2I3	111	47	70.25	10359	4670	48	57		6					24	19		4					5731	4159		469					2880	1478		312					3.49	2.53		0.29
ENSG00000092051.17	JPH4	chr14	23568035	23578790	4386	I3	I3	19		100	1520					19																1520																0.35
ENSG00000092054.13	MYH7	chr14	23412740	23435660	6027	A2R2I3R1	A2R2I3R1	317	33	90.57	27463	2781	57	140		38		82			3	11		10		9			6828	11176		3034		6425			360	894		800		727			1.13	1.85		0.5
ENSG00000092067.6	CEBPE	chr14	23117306	23119255	1191	A2R2I3I2	A2R2I3I2	66		100	5720		14	29		9				14									1680	2200		720				1120									1.41	1.85		0.6
ENSG00000092068.20	SLC7A8	chr14	23125295	23183674	4236	I3	I3	15		100	1199					15																1199																0.28
ENSG00000092094.11	OSGEP	chr14	20446401	20455089	3258	I3	I3	12	1	92.31	953	80				12								1								953								80								0.29
ENSG00000092096.18	SLC22A17	chr14	23346306	23352912	2455	I3	I3	15		100	1199					15																1199																0.49
ENSG00000092098.17	RNF31	chr14	24146683	24160660	3502	I3	I3	1	23	4.17	78	1818				1								23								78								1818								0.02
ENSG00000092108.22	SCFD1	chr14	30622291	30737694	5328	I3	I3	30		100	2361					30																2361																0.44
ENSG00000092140.16	G2E3	chr14	30559158	30620064	5770	I3	I3	21		100	1670					21																1670																0.29
ENSG00000092148.13	HECTD1	chr14	31100112	31207804	9445	I3	I3	60	3	95.24	4794	240				60								3								4794								240								0.51
ENSG00000092199.18	HNRNPC	chr14	21209136	21269494	4501	I3	I3	6	3	66.67	468	240				6								3								468								240								0.1
ENSG00000092200.12	RPGRIP1	chr14	21287939	21351301	3940	I3	I3	36		100	2852					36																2852																0.72
ENSG00000092201.10	SUPT16H	chr14	21351476	21384019	4433	I3	I3	27	2	93.1	2135	160				27								2								2135								160								0.48
ENSG00000092203.15	TOX4	chr14	21476597	21499175	4711	A2I3A1	I3	17	3	85	1413	225	1			15	1							3					115			1193	105							225					0.02			0.25	0.02
ENSG00000092208.17	GEMIN2	chr14	39114223	39136973	1476	I3	I3	7		100	543					7																543																0.37
ENSG00000092295.12	TGM1	chr14	24249114	24264432	2744	I3	I3	20		100	1581					20																1581																0.58
ENSG00000092330.18	TINF2	chr14	24239643	24242674	2168	I3	I3	23		100	1813					23																1813																0.84
ENSG00000092345.14	DAZL	chr3	16586792	16670306	3104	I3	I3	7		100	553					7																553																0.18
ENSG00000092377.15	TBL1Y	chrY	6910686	7101970	2396	I3	I3	15		100	1173					15																1173																0.49
ENSG00000092421.17	SEMA6A	chr5	116443555	116574823	6828	I3	I3	22	1	95.65	1728	80				22								1								1728								80								0.25
ENSG00000092439.16	TRPM7	chr15	50552473	50686797	10382	I3	I3	46	1	97.87	3625	80				46								1								3625								80								0.35
ENSG00000092445.12	TYRO3	chr15	41557675	41583589	8032	A2I3	I3	25	1	96.15	2019	80	1			24								1					115			1904								80					0.01			0.24
ENSG00000092470.12	WDR76	chr15	43826980	43868412	3932	I3	I3	13		100	1040					13																1040																0.26
ENSG00000092529.25	CAPN3	chr15	42359498	42412949	6433	I3	I3	29	14	67.44	2320	1106				29								14								2320								1106								0.36
ENSG00000092531.10	SNAP23	chr15	42491233	42545356	2480	I3	I3	7	1	87.5	544	80				7								1								544								80								0.22
ENSG00000092607.15	TBX15	chr1	118883046	118989556	4042	A2R2I3I2	A2R2I3I2	186		100	16843		55	90		16				25									6578	6993		1272				2000									1.63	1.73		0.31
ENSG00000092621.13	PHGDH	chr1	119648411	119744218	3180	I3	I3	26		100	2048					26																2048																0.64
ENSG00000092758.18	COL9A3	chr20	62816244	62841159	2497	A2R2R3I3	A2R2R3I3	374		100	31336		89	126	140	19													10616	9110	10103	1507													4.25	3.65	4.05	0.6
ENSG00000092820.18	EZR	chr6	158765741	158819368	3068	A2R2I3A1I2	A2R2I3A1I2	235		100	22819		83	81		14	26			31									9871	6276		1120	3072			2480									3.22	2.05		0.37	1
ENSG00000092841.19	MYL6	chr12	56158346	56163496	1564	A2R2I3A1	I3A1	27	6	81.82	2239	720	4	12		10	1								6				460	859		800	120								720				0.29	0.55		0.51	0.08
ENSG00000092847.13	AGO1	chr1	35869808	35930532	13712	I3	I3	21		100	1680					21																1680																0.12
ENSG00000092850.12	TEKT2	chr1	36084094	36088275	1738	I3	I3	16		100	1278					16																1278																0.74
ENSG00000092853.14	CLSPN	chr1	35720218	35769978	8512	I3	I3	32	1	96.97	2528	80				32								1								2528								80								0.3
ENSG00000092871.17	RFFL	chr17	35005990	35089319	7293	A2R2I3	A2R2I3	191	58	76.71	17571	5714	73	110		8					30	25		3					8760	8175		636					3600	1874		240					1.2	1.12		0.09
ENSG00000092929.12	UNC13D	chr17	75827225	75844552	4382	A2R2I3R1	A2R2I3R1	392		100	34674		108	182		41		61											12949	13903		3185		4637											2.96	3.17		0.73
ENSG00000092931.11	MFSD11	chr17	76735865	76781449	3612	A2R2I3A1R1	I3A1R1	45	29	60.81	3892	2643	7	22		9	6	1						6	10	13			840	1552		715	720	65						480	1200	963			0.23	0.43		0.2	0.2
ENSG00000092964.18	DPYSL2	chr8	26514031	26658178	4798	I3	I3	19		100	1513					19																1513																0.32
ENSG00000092969.12	TGFB2	chr1	218345336	218444619	5868	A2R2I3	A2R2I3	224	52	81.16	20605	4768	87	125		12					21	31							10417	9228		960					2520	2248							1.78	1.57		0.16
ENSG00000092978.11	GPATCH2	chr1	217426992	217631090	5859	I3	I3	14		100	1081					14																1081																0.18
ENSG00000093000.19	NUP50	chr22	45163925	45188017	5151	I3	I3	5	6	45.45	396	480				5								6								396								480								0.08
ENSG00000093009.11	CDC45	chr22	19479457	19520612	2072	I3	I3	14		100	1084					14																1084																0.52
ENSG00000093010.15	COMT	chr22	19941371	19969975	3119	I3	I3	16		100	1280					16																1280																0.41
ENSG00000093072.18	ADA2	chr22	17178790	17258235	4355	I3	I3	13		100	1040					13																1040																0.24
ENSG00000093100.13	AC016026.1	chr22	17787652	17811497	4328	I3			4			320												4																320
ENSG00000093134.15	VNN3	chr6	132722787	132736935	3790	I3	I3	12		100	960					12																960																0.25
ENSG00000093144.19	ECHDC1	chr6	127288712	127343609	2585	I3	I3	10		100	788					10																788																0.3
ENSG00000093167.18	LRRFIP2	chr3	37052626	37183689	3585	R2R3I3A1	I3	25		100	1905			2	2	20	1													127	133	1525	120													0.04	0.04	0.43	0.03
ENSG00000093183.14	SEC22C	chr3	42547969	42601080	6340	I3	I3	9	1	90	709	80				9								1								709								80								0.11
ENSG00000093217.11	XYLB	chr3	38346760	38421348	3667	I3	I3	18		100	1385					18																1385																0.38
[truncated: 24,893 more rows]
[truncated: 11 more columns]
